# Supplementary material for: Sequence Compression Benchmark (SCB) database—A comprehensive evaluation of reference-free compressors for FASTA-formatted sequences
Source: Gigascience. 2020 Jul 6;9(7):giaa072. doi: 10.1093/gigascience/giaa072 (PMC7336184; doi:10.1093/gigascience/giaa072)
Supplement: giaa072_Supplementary_Data [file giaa072_supplementary_data.zip]

Archive with 1 entries (1 files):
- Supplementary-Data.csv
