# Supplementary material for: Sequence Compression Benchmark (SCB) database—A comprehensive evaluation of reference-free compressors for FASTA-formatted sequences
Source: Gigascience. 2020 Jul 6;9(7):giaa072. doi: 10.1093/gigascience/giaa072 (PMC7336184; doi:10.1093/gigascience/giaa072)
Supplement: giaa072_Supplementary_Data [file giaa072_supplementary_data.zip › Supplementary-Data.csv]

#dataset name	uncompressed size	setting name	compressed size	compression time 1	compression time 2	compression time 3	compression time 4	compression time 5	compression time 6	compression time 7	compression time 8	compression time 9	compression time 10	decompression time 1	decompression time 2	decompression time 3	decompression time 4	decompression time 5	decompression time 6	decompression time 7	decompression time 8	decompression time 9	decompression time 10	compression memory 1	compression memory 2	compression memory 3	compression memory 4	compression memory 5	compression memory 6	compression memory 7	compression memory 8	compression memory 9	compression memory 10	decompression memory 1	decompression memory 2	decompression memory 3	decompression memory 4	decompression memory 5	decompression memory 6	decompression memory 7	decompression memory 8	decompression memory 9	decompression memory 10
Gordonia phage GAL1 GCF_001884535.1 2016-11-15	50654	2bit	12600	0.049	0.046	0.046	0.045	0.045	0.049	0.047	0.043	0.044	0.046	0.041	0.039	0.037	0.039	0.040	0.040	0.038	0.039	0.042	0.042	7576	7552	7612	7496	7604	7588	7604	7656	7580	7508	7512	7636	7492	7480	7444	7512	7636	7444	7448	7500
Gordonia phage GAL1 GCF_001884535.1 2016-11-15	50654	2bit0	50721	0.045	0.043	0.044	0.041	0.046	0.042	0.043	0.041	0.045	0.042	0.040	0.042	0.039	0.041	0.041	0.039	0.039	0.038	0.040	0.037	7632	7576	7624	7596	7560	7700	7688	7592	7576	7632	7596	7540	7492	7492	7708	7532	7512	7480	7576	7648
Gordonia phage GAL1 GCF_001884535.1 2016-11-15	50654	alapy-b	17015	0.306	0.310	0.313	0.322	0.304	0.306	0.311	0.300	0.308	0.310	0.267	0.274	0.290	0.293	0.288	0.277	0.280	0.260	0.267	0.282	429552	429556	429556	429552	429556	429560	429560	429552	429556	429556	396976	396972	396976	396976	396976	396972	396976	396976	396972	396972
Gordonia phage GAL1 GCF_001884535.1 2016-11-15	50654	alapy-f	18551	0.081	0.089	0.083	0.080	0.082	0.087	0.084	0.085	0.087	0.085	0.065	0.067	0.068	0.065	0.068	0.061	0.067	0.066	0.063	0.063	40860	40864	40864	40860	40860	40864	40860	40864	40860	40856	40440	40440	40032	40444	40700	39120	40708	40704	38192	40436
Gordonia phage GAL1 GCF_001884535.1 2016-11-15	50654	alapy-m	18039	0.130	0.127	0.125	0.126	0.129	0.122	0.128	0.119	0.128	0.126	0.109	0.103	0.103	0.100	0.100	0.102	0.099	0.101	0.100	0.103	83976	83976	83976	83980	83980	83972	83972	83976	83976	83976	59924	56492	58472	62560	66128	59136	57548	58604	62292	58340
Gordonia phage GAL1 GCF_001884535.1 2016-11-15	50654	alapy0	100869	0.051	0.048	0.047	0.049	0.049	0.050	0.051	0.051	0.050	0.049	0.042	0.040	0.039	0.038	0.041	0.040	0.040	0.042	0.039	0.041	7068	6884	7092	6856	6980	7072	6928	6940	6992	6968	6136	6220	6192	6236	6264	6268	6340	6232	6304	6216
Gordonia phage GAL1 GCF_001884535.1 2016-11-15	50654	bcm-16m	12701	0.043	0.042	0.044	0.041	0.038	0.038	0.043	0.044	0.040	0.039	0.029	0.027	0.032	0.022	0.028	0.026	0.029	0.032	0.031	0.031	7124	7024	7140	7108	7136	7084	7080	7112	7100	7144	5656	5776	5580	5664	5644	5556	5708	5656	5672	5656
Gordonia phage GAL1 GCF_001884535.1 2016-11-15	50654	bcm-128m	12701	0.044	0.039	0.038	0.044	0.044	0.035	0.041	0.040	0.037	0.038	0.023	0.028	0.031	0.027	0.030	0.029	0.030	0.025	0.024	0.032	7044	7056	6912	7012	7144	7092	7024	7080	7168	7048	5708	5648	5696	5564	5452	5660	5660	5588	5600	5772
Gordonia phage GAL1 GCF_001884535.1 2016-11-15	50654	bcm-1024m	12701	0.043	0.040	0.042	0.041	0.036	0.040	0.043	0.038	0.041	0.039	0.030	0.028	0.024	0.022	0.027	0.024	0.029	0.031	0.023	0.021	7148	7016	7160	7048	7016	7012	7028	7100	7036	6912	5596	5556	5716	5576	5528	5620	5708	5704	5592	5612
Gordonia phage GAL1 GCF_001884535.1 2016-11-15	50654	bcm-2047m	12701	0.033	0.038	0.042	0.043	0.044	0.035	0.036	0.033	0.039	0.044	0.031	0.025	0.023	0.028	0.025	0.028	0.027	0.032	0.019	0.025	7212	7136	7108	7004	7032	7016	7008	7040	7168	7008	5572	5668	5592	5660	5576	5676	5556	5672	5596	5744
Gordonia phage GAL1 GCF_001884535.1 2016-11-15	50654	beetl-b50-zst1	16823	0.320	0.298	0.306	0.299	0.295	0.312	0.306	0.318	0.335	0.297	0.114	0.103	0.113	0.110	0.115	0.102	0.105	0.102	0.104	0.115	8548	8220	8564	8400	8488	8508	8424	8500	8408	8576	8128	7968	8112	8052	7964	7988	8028	7904	8148	7768
Gordonia phage GAL1 GCF_001884535.1 2016-11-15	50654	beetl-b50-zst22	14215	0.730	0.706	0.684	0.688	0.708	0.691	0.686	0.697	0.684	0.717	0.104	0.105	0.110	0.109	0.109	0.103	0.109	0.107	0.113	0.111	658348	658340	658308	658256	658356	658360	658324	658272	658368	658224	7996	8060	7912	8184	7908	7984	8176	7984	8128	7988
Gordonia phage GAL1 GCF_001884535.1 2016-11-15	50654	beetl-b100-zst1	16399	0.547	0.504	0.540	0.527	0.524	0.536	0.504	0.529	0.505	0.528	0.141	0.149	0.147	0.139	0.136	0.163	0.149	0.153	0.144	0.140	8952	8768	9148	8936	8828	8492	8468	8764	8576	8416	8120	7800	8116	7920	7936	8120	8092	7968	8096	8180
Gordonia phage GAL1 GCF_001884535.1 2016-11-15	50654	beetl-b100-zst22	14017	0.898	0.936	0.880	0.937	0.929	0.903	0.998	0.918	0.935	0.927	0.149	0.144	0.133	0.154	0.143	0.146	0.135	0.141	0.150	0.137	658244	658280	658244	658320	658272	658332	658360	658312	658336	658320	8004	8116	7984	8144	8180	7804	7916	7808	8136	8120
Gordonia phage GAL1 GCF_001884535.1 2016-11-15	50654	beetl-b200-zst1	16218	0.940	0.917	0.950	0.929	0.949	0.950	0.946	0.991	0.973	0.972	0.168	0.190	0.186	0.192	0.176	0.186	0.178	0.179	0.177	0.192	9664	9576	9412	9676	9744	9280	9848	9248	10072	9540	8148	7884	8148	7784	7964	7980	7996	8140	7892	8004
Gordonia phage GAL1 GCF_001884535.1 2016-11-15	50654	beetl-b200-zst22	13969	1.293	1.323	1.319	1.357	1.400	1.335	1.322	1.306	1.357	1.346	0.185	0.180	0.172	0.179	0.180	0.194	0.183	0.180	0.188	0.178	658340	658256	658388	658244	658312	658428	658352	658396	658276	658216	8136	7912	8000	8108	8144	8004	8032	7996	7896	7976
Gordonia phage GAL1 GCF_001884535.1 2016-11-15	50654	beetl-b300-zst1	16118	1.390	1.335	1.312	1.373	1.340	1.380	1.395	1.349	1.428	1.433	0.198	0.214	0.199	0.205	0.221	0.204	0.207	0.197	0.209	0.217	10928	10240	10256	10492	10708	10972	10804	10436	10252	10464	8132	8172	7932	8148	7960	7984	8008	7896	7968	8156
Gordonia phage GAL1 GCF_001884535.1 2016-11-15	50654	beetl-b300-zst22	13923	1.774	1.754	1.671	1.811	1.784	1.798	1.692	1.770	1.766	1.675	0.211	0.212	0.197	0.221	0.204	0.205	0.210	0.215	0.210	0.218	658408	658344	658264	658328	658264	658344	658372	658384	658392	658352	7992	7924	8032	7992	7992	7992	7804	7960	7912	7932
Gordonia phage GAL1 GCF_001884535.1 2016-11-15	50654	beetl-b500-zst1	16268	2.183	2.321	2.372	2.196	2.100	2.215	2.226	2.165	2.278	2.276	0.234	0.236	0.232	0.254	0.238	0.218	0.231	0.221	0.225	0.221	11836	12544	12296	12216	12132	12684	11764	12740	12632	12276	8140	7792	7992	7976	7924	8044	7928	8144	8004	7996
Gordonia phage GAL1 GCF_001884535.1 2016-11-15	50654	beetl-b500-zst22	14104	2.685	2.633	2.567	2.536	2.516	2.641	2.650	2.708	2.634	2.663	0.222	0.226	0.228	0.215	0.231	0.224	0.237	0.231	0.221	0.225	658356	658304	658280	658320	658368	658320	658320	658268	658256	658356	8008	8008	7764	7936	7892	7912	8132	7968	8004	7984
Gordonia phage GAL1 GCF_001884535.1 2016-11-15	50654	beetl-e50-zst1	18503	0.182	0.181	0.172	0.174	0.174	0.176	0.171	0.171	0.175	0.176	0.110	0.109	0.109	0.111	0.110	0.104	0.113	0.110	0.110	0.117	8484	8596	8380	8568	8592	8320	8392	8360	8388	8376	7976	8184	8052	8008	8180	8168	7904	8060	8000	7960
Gordonia phage GAL1 GCF_001884535.1 2016-11-15	50654	beetl-e50-zst22	16181	1.299	1.197	1.194	1.178	1.124	1.162	1.185	1.172	1.154	1.161	0.102	0.103	0.094	0.109	0.111	0.110	0.104	0.111	0.110	0.112	658432	658332	658388	658356	658440	658376	658412	658396	658348	658400	7968	7904	7920	8104	8008	8124	7800	8176	7896	7976
Gordonia phage GAL1 GCF_001884535.1 2016-11-15	50654	beetl-e100-zst1	17503	0.221	0.202	0.199	0.205	0.206	0.203	0.195	0.197	0.207	0.201	0.146	0.150	0.155	0.171	0.140	0.161	0.146	0.148	0.133	0.138	8344	8516	8324	8600	8568	8596	8224	8380	8312	8344	8152	7916	8140	7780	8012	7804	7908	7972	8180	7888
Gordonia phage GAL1 GCF_001884535.1 2016-11-15	50654	beetl-e100-zst22	15245	1.300	1.203	1.206	1.234	1.189	1.242	1.180	1.190	1.184	1.197	0.145	0.148	0.146	0.144	0.149	0.157	0.140	0.154	0.144	0.150	658440	658396	658344	658408	658336	658400	658304	658444	658404	658316	8064	7960	8068	8180	7968	8008	8008	7980	8148	7988
Gordonia phage GAL1 GCF_001884535.1 2016-11-15	50654	beetl-e200-zst1	17046	0.287	0.253	0.252	0.254	0.246	0.249	0.253	0.253	0.249	0.254	0.183	0.179	0.175	0.169	0.191	0.169	0.193	0.188	0.174	0.188	8552	8308	8488	8340	8544	8316	8332	8552	8352	8380	7984	7904	8036	7804	8104	7788	7804	8180	7904	8176
Gordonia phage GAL1 GCF_001884535.1 2016-11-15	50654	beetl-e200-zst22	14716	1.284	1.271	1.263	1.227	1.267	1.253	1.239	1.267	1.279	1.236	0.189	0.180	0.186	0.187	0.183	0.168	0.174	0.182	0.175	0.182	658404	658380	658364	658336	658320	658424	658344	658384	658452	658324	7940	7796	8124	7988	8000	7984	8136	8164	7992	7924
Gordonia phage GAL1 GCF_001884535.1 2016-11-15	50654	beetl-e300-zst1	16897	0.350	0.309	0.312	0.311	0.316	0.313	0.321	0.303	0.311	0.311	0.209	0.196	0.199	0.220	0.198	0.196	0.197	0.193	0.205	0.217	8584	8524	8472	8412	8508	8520	8544	8420	8396	8416	7936	7908	8068	8096	7956	8092	7972	7984	7928	8068
Gordonia phage GAL1 GCF_001884535.1 2016-11-15	50654	beetl-e300-zst22	14533	1.379	1.309	1.301	1.273	1.273	1.354	1.314	1.323	1.271	1.306	0.207	0.229	0.208	0.209	0.211	0.212	0.209	0.211	0.208	0.207	658380	658296	658280	658364	658404	658344	658384	658404	658356	658388	7980	7908	8000	7928	7976	8084	7804	7968	7960	7892
Gordonia phage GAL1 GCF_001884535.1 2016-11-15	50654	beetl-e500-zst1	16850	0.408	0.410	0.406	0.405	0.400	0.412	0.421	0.422	0.426	0.425	0.227	0.221	0.226	0.249	0.231	0.215	0.236	0.227	0.227	0.233	8536	8412	8352	8484	8312	8512	8328	8484	8424	8196	7940	8056	7916	8180	7980	8132	8116	7932	8000	8076
Gordonia phage GAL1 GCF_001884535.1 2016-11-15	50654	beetl-e500-zst22	14578	1.540	1.421	1.406	1.378	1.396	1.387	1.402	1.392	1.394	1.385	0.220	0.221	0.243	0.236	0.225	0.221	0.215	0.222	0.235	0.239	658424	658416	658360	658364	658352	658336	658328	658408	658328	658424	7916	8000	7940	7972	7988	7904	7924	7772	7904	7996
Gordonia phage GAL1 GCF_001884535.1 2016-11-15	50654	beetl0	50119	0.064	0.077	0.073	0.070	0.071	0.072	0.072	0.074	0.070	0.069	0.050	0.053	0.054	0.053	0.054	0.052	0.052	0.052	0.052	0.053	8304	8320	8300	8208	8292	8292	8392	8308	8464	8500	7968	7980	7896	8072	7892	7976	7880	8168	7904	7984
Gordonia phage GAL1 GCF_001884535.1 2016-11-15	50654	blast	12689	0.059	0.054	0.048	0.053	0.053	0.057	0.054	0.051	0.055	0.055	0.036	0.032	0.035	0.035	0.026	0.037	0.036	0.033	0.029	0.029	23544	23472	23424	23532	23528	23484	23468	23556	23552	23476	27624	27720	27644	27716	27660	27692	27644	27616	27644	27640
Gordonia phage GAL1 GCF_001884535.1 2016-11-15	50654	blast0	50656	0.035	0.036	0.035	0.034	0.032	0.033	0.036	0.033	0.035	0.030	0.022	0.026	0.023	0.026	0.024	0.018	0.018	0.020	0.024	0.027	7644	7580	7592	7476	7580	7632	7616	7588	7696	7596	6796	6656	6680	6712	6812	6744	6552	6800	6836	6796
Gordonia phage GAL1 GCF_001884535.1 2016-11-15	50654	brieflz-1	19825	0.026	0.029	0.029	0.026	0.027	0.027	0.021	0.028	0.028	0.028	0.018	0.018	0.017	0.016	0.018	0.018	0.018	0.017	0.018	0.019	7096	7068	7184	7136	7156	7044	7072	7160	7076	7032	5704	5692	5684	5656	5644	5684	5672	5688	5672	5676
Gordonia phage GAL1 GCF_001884535.1 2016-11-15	50654	brieflz-2	20103	0.030	0.031	0.029	0.030	0.026	0.027	0.030	0.028	0.021	0.023	0.017	0.016	0.012	0.014	0.016	0.018	0.016	0.019	0.016	0.018	7076	7088	7060	7068	7156	7116	6988	7044	7172	7128	5616	5732	5496	5632	5696	5640	5640	5712	5732	5620
Gordonia phage GAL1 GCF_001884535.1 2016-11-15	50654	brieflz-3	19318	0.029	0.028	0.028	0.027	0.031	0.029	0.031	0.025	0.025	0.024	0.018	0.015	0.018	0.012	0.017	0.018	0.017	0.018	0.018	0.017	7156	7140	7040	7136	6992	7000	7152	7136	6948	7112	5504	5596	5784	5696	5724	5628	5616	5652	5720	5648
Gordonia phage GAL1 GCF_001884535.1 2016-11-15	50654	brieflz-4	18810	0.032	0.033	0.029	0.027	0.027	0.028	0.027	0.030	0.031	0.027	0.013	0.017	0.017	0.015	0.018	0.017	0.017	0.012	0.012	0.013	7068	7060	7084	7160	6964	7044	7052	6968	7016	7052	5600	5640	5668	5728	5704	5612	5592	5640	5660	5620
Gordonia phage GAL1 GCF_001884535.1 2016-11-15	50654	brieflz-5	18602	0.029	0.024	0.029	0.027	0.031	0.024	0.026	0.022	0.023	0.029	0.015	0.016	0.016	0.018	0.015	0.013	0.018	0.017	0.018	0.016	7072	7120	7160	7204	7176	7164	7224	7200	7152	7144	5604	5640	5704	5640	5652	5756	5596	5708	5644	5636
Gordonia phage GAL1 GCF_001884535.1 2016-11-15	50654	brieflz-6	17109	0.034	0.031	0.029	0.031	0.031	0.032	0.033	0.032	0.032	0.028	0.012	0.013	0.013	0.013	0.013	0.018	0.016	0.011	0.014	0.014	7060	7012	6952	7232	7112	7120	7132	7076	7056	7160	5776	5700	5620	5608	5672	5716	5732	5608	5644	5624
Gordonia phage GAL1 GCF_001884535.1 2016-11-15	50654	brieflz-7	16646	0.043	0.045	0.042	0.035	0.035	0.042	0.041	0.044	0.045	0.044	0.014	0.016	0.017	0.015	0.017	0.017	0.016	0.012	0.015	0.018	7172	7136	7040	7060	7080	6960	7080	7064	7072	7180	5628	5628	5516	5612	5696	5700	5608	5604	5604	5644
Gordonia phage GAL1 GCF_001884535.1 2016-11-15	50654	brieflz-8	16280	0.045	0.035	0.044	0.040	0.045	0.044	0.044	0.047	0.042	0.038	0.014	0.018	0.018	0.018	0.016	0.014	0.015	0.018	0.018	0.015	7220	6964	6964	7060	7056	7032	7092	7088	7120	7164	5504	5704	5672	5652	5688	5600	5620	5600	5736	5708
Gordonia phage GAL1 GCF_001884535.1 2016-11-15	50654	brieflz-9	16279	0.044	0.044	0.039	0.044	0.046	0.044	0.045	0.039	0.045	0.042	0.017	0.016	0.018	0.016	0.015	0.013	0.013	0.014	0.018	0.017	7064	7048	7040	7048	6932	7208	7088	7032	7036	7152	5664	5720	5688	5620	5608	5676	5516	5720	5588	5640
Gordonia phage GAL1 GCF_001884535.1 2016-11-15	50654	brieflz-opt	16279	0.043	0.045	0.044	0.044	0.039	0.038	0.046	0.048	0.044	0.037	0.018	0.018	0.016	0.018	0.016	0.017	0.018	0.012	0.018	0.016	7128	7088	7040	6924	7132	7072	7040	7056	7016	7152	5640	5704	5640	5692	5620	5636	5728	5668	5588	5764
Gordonia phage GAL1 GCF_001884535.1 2016-11-15	50654	brieflz3600m-6	17109	0.032	0.034	0.031	0.029	0.034	0.032	0.030	0.029	0.035	0.034	0.028	0.029	0.028	0.028	0.028	0.022	0.028	0.027	0.027	0.030	7036	7104	6936	6944	7040	6988	7176	7024	7068	7064	7096	7100	6948	6984	6940	6840	7076	6776	7016	7056
Gordonia phage GAL1 GCF_001884535.1 2016-11-15	50654	brieflz3600m-9	16279	0.047	0.045	0.044	0.045	0.044	0.041	0.046	0.047	0.044	0.044	0.032	0.028	0.031	0.029	0.029	0.030	0.027	0.028	0.028	0.028	7076	7048	7056	7060	7064	7068	7064	7020	7052	7060	6956	7040	7084	7068	7020	7080	7004	7016	6976	7068
Gordonia phage GAL1 GCF_001884535.1 2016-11-15	50654	brotli-0	19320	0.003	0.003	0.004	0.003	0.004	0.003	0.003	0.004	0.003	0.004	0.003	0.003	0.004	0.003	0.003	0.004	0.003	0.003	0.003	0.003	2232	2224	2340	2228	2236	2164	2348	2404	2320	2408	2128	2104	2276	2252	2176	2100	2036	2116	2096	2096
Gordonia phage GAL1 GCF_001884535.1 2016-11-15	50654	brotli-1	16685	0.004	0.004	0.004	0.004	0.004	0.004	0.004	0.004	0.004	0.004	0.004	0.003	0.003	0.004	0.003	0.004	0.003	0.004	0.003	0.004	2464	2480	2480	2536	2672	2544	2536	2564	2596	2536	2100	2112	2296	2196	2104	2188	2176	2184	2108	2116
Gordonia phage GAL1 GCF_001884535.1 2016-11-15	50654	brotli-2	15596	0.005	0.005	0.005	0.005	0.005	0.005	0.005	0.005	0.005	0.005	0.003	0.003	0.003	0.003	0.003	0.003	0.003	0.003	0.003	0.003	2596	2648	2548	2744	2568	2768	2656	2572	2720	2704	2248	2344	2140	2140	2276	2196	2168	2184	2176	2248
Gordonia phage GAL1 GCF_001884535.1 2016-11-15	50654	brotli-3	16023	0.006	0.006	0.005	0.006	0.005	0.005	0.006	0.006	0.006	0.005	0.003	0.003	0.003	0.003	0.003	0.003	0.003	0.003	0.003	0.003	2748	2632	2700	2708	2636	2656	2788	2724	2660	2612	2252	2236	2276	2220	2248	2192	2116	2340	2204	2192
Gordonia phage GAL1 GCF_001884535.1 2016-11-15	50654	brotli-4	16036	0.006	0.005	0.007	0.006	0.006	0.006	0.006	0.006	0.006	0.006	0.003	0.003	0.003	0.003	0.003	0.003	0.003	0.003	0.003	0.003	3148	3284	3196	3352	3416	3312	3348	3196	3308	3204	2184	2268	2104	2264	2164	2208	2264	2200	2332	2180
Gordonia phage GAL1 GCF_001884535.1 2016-11-15	50654	brotli-5	15573	0.011	0.010	0.010	0.011	0.010	0.009	0.011	0.010	0.009	0.012	0.003	0.003	0.003	0.003	0.004	0.003	0.003	0.003	0.004	0.003	3760	3800	3796	3756	3848	3720	3864	3804	3792	3732	2052	2176	2292	2276	2040	2196	2176	2288	2264	2180
Gordonia phage GAL1 GCF_001884535.1 2016-11-15	50654	brotli-6	15423	0.011	0.014	0.012	0.014	0.013	0.014	0.006	0.012	0.014	0.013	0.003	0.003	0.003	0.003	0.002	0.003	0.003	0.003	0.003	0.003	4360	4340	4416	4364	4332	4336	4176	4388	4372	4388	2176	2168	2128	2348	2172	2172	2268	2332	2292	2260
Gordonia phage GAL1 GCF_001884535.1 2016-11-15	50654	brotli-7	15313	0.016	0.016	0.015	0.016	0.018	0.017	0.015	0.015	0.017	0.009	0.003	0.003	0.003	0.003	0.003	0.003	0.003	0.003	0.003	0.003	4840	4696	4768	4924	4880	4864	4832	4856	4904	4976	2264	2212	2228	2272	2276	2196	2172	2292	2192	2060
Gordonia phage GAL1 GCF_001884535.1 2016-11-15	50654	brotli-8	15243	0.020	0.020	0.017	0.018	0.020	0.016	0.020	0.017	0.016	0.016	0.003	0.002	0.003	0.003	0.003	0.002	0.003	0.003	0.003	0.003	4956	4976	5024	5084	4956	5036	5032	5060	4916	4980	2228	2352	2296	2112	2328	2048	2184	2276	2112	2204
Gordonia phage GAL1 GCF_001884535.1 2016-11-15	50654	brotli-9	15217	0.020	0.014	0.022	0.023	0.022	0.020	0.013	0.013	0.024	0.021	0.003	0.003	0.003	0.003	0.003	0.003	0.003	0.003	0.003	0.003	5124	5112	5044	5128	5112	5132	5112	5112	5128	5176	2228	2252	2268	2128	2192	2192	2224	2224	2108	2180
Gordonia phage GAL1 GCF_001884535.1 2016-11-15	50654	brotli-10	13905	0.053	0.049	0.043	0.053	0.043	0.053	0.051	0.043	0.051	0.052	0.003	0.004	0.004	0.003	0.004	0.004	0.004	0.004	0.004	0.004	4740	4816	4840	4592	4740	4584	4652	4840	4760	4876	2248	2208	2252	2248	2308	2280	2332	2308	2164	2228
Gordonia phage GAL1 GCF_001884535.1 2016-11-15	50654	brotli-11	13921	0.126	0.127	0.128	0.127	0.128	0.128	0.128	0.128	0.128	0.128	0.003	0.003	0.003	0.003	0.003	0.004	0.003	0.004	0.003	0.003	6460	6532	6436	6532	6444	6532	6476	6488	6612	6428	2304	2328	2248	2328	2172	2284	2228	2236	2204	2308
Gordonia phage GAL1 GCF_001884535.1 2016-11-15	50654	brotli-11w30	13922	0.126	0.127	0.130	0.112	0.127	0.127	0.119	0.109	0.123	0.128	0.004	0.003	0.004	0.003	0.004	0.003	0.004	0.004	0.003	0.004	6528	6852	6580	6560	6476	6484	6492	6556	6552	6672	2256	2304	2312	2408	2284	2248	2256	2380	2248	2312
Gordonia phage GAL1 GCF_001884535.1 2016-11-15	50654	bsc-b16cfe1	13182	0.043	0.041	0.034	0.036	0.042	0.044	0.041	0.040	0.038	0.037	0.025	0.027	0.029	0.022	0.030	0.031	0.031	0.031	0.028	0.030	10732	10652	10700	10760	10656	10764	10688	10704	10772	10656	10500	10500	10436	10336	10408	10516	10252	10500	10304	10476
Gordonia phage GAL1 GCF_001884535.1 2016-11-15	50654	bsc-b16cfe2	12948	0.045	0.038	0.044	0.045	0.037	0.043	0.041	0.043	0.047	0.048	0.033	0.029	0.032	0.026	0.032	0.033	0.031	0.031	0.030	0.031	10628	10728	10716	10800	10664	10672	10696	10680	10744	10712	10480	10364	10432	10472	10388	10348	10380	10348	10312	10304
Gordonia phage GAL1 GCF_001884535.1 2016-11-15	50654	bsc-b128cfe1	13182	0.042	0.044	0.046	0.045	0.043	0.040	0.044	0.044	0.039	0.043	0.028	0.027	0.029	0.021	0.026	0.022	0.023	0.019	0.020	0.027	10688	10648	10700	10712	10732	10632	10800	10660	10716	10708	10480	10364	10504	10408	10284	10248	10308	10292	10376	10308
Gordonia phage GAL1 GCF_001884535.1 2016-11-15	50654	bsc-b128cfe2	12948	0.043	0.040	0.041	0.044	0.045	0.046	0.044	0.044	0.044	0.044	0.033	0.027	0.032	0.028	0.031	0.033	0.029	0.027	0.024	0.032	10736	10716	10680	10628	10756	10772	10796	10688	10680	10688	10264	10480	10500	10380	10408	10396	10380	10456	10420	10376
Gordonia phage GAL1 GCF_001884535.1 2016-11-15	50654	bsc-b1024cfe1	13182	0.039	0.042	0.040	0.039	0.041	0.045	0.042	0.041	0.039	0.044	0.025	0.028	0.028	0.028	0.025	0.030	0.022	0.021	0.027	0.028	10788	10692	10808	10696	10792	10808	10772	10704	10800	10704	10336	10432	10268	10492	10328	10444	10424	10412	10512	10432
Gordonia phage GAL1 GCF_001884535.1 2016-11-15	50654	bsc-b1024cfe2	12948	0.041	0.046	0.044	0.044	0.042	0.042	0.047	0.041	0.043	0.044	0.032	0.029	0.024	0.029	0.029	0.030	0.031	0.027	0.023	0.029	10704	10728	10624	10652	10772	10648	10800	10792	10704	10736	10436	10288	10268	10396	10468	10316	10424	10332	10368	10344
Gordonia phage GAL1 GCF_001884535.1 2016-11-15	50654	bzip2-1	14228	0.012	0.008	0.013	0.014	0.012	0.012	0.010	0.009	0.014	0.010	0.007	0.007	0.007	0.007	0.007	0.007	0.007	0.007	0.007	0.007	1936	1896	1884	2028	2032	1920	1988	1972	1896	1944	1756	1712	1752	1760	1744	1732	1684	1680	1736	1708
Gordonia phage GAL1 GCF_001884535.1 2016-11-15	50654	bzip2-2	14228	0.012	0.015	0.013	0.013	0.010	0.013	0.015	0.013	0.014	0.013	0.007	0.006	0.006	0.006	0.007	0.005	0.007	0.006	0.006	0.007	1940	2028	1976	1988	2028	1936	1940	1904	1968	1884	1732	1756	1716	1788	1708	1728	1712	1724	1776	1812
Gordonia phage GAL1 GCF_001884535.1 2016-11-15	50654	bzip2-3	14228	0.013	0.015	0.015	0.013	0.012	0.015	0.011	0.013	0.015	0.010	0.005	0.007	0.007	0.004	0.006	0.007	0.005	0.007	0.006	0.007	1924	1976	1996	1948	1880	1972	1968	1984	1964	2000	1768	1764	1784	1788	1812	1764	1716	1732	1720	1724
Gordonia phage GAL1 GCF_001884535.1 2016-11-15	50654	bzip2-4	14228	0.013	0.009	0.007	0.016	0.007	0.007	0.015	0.011	0.015	0.007	0.004	0.006	0.005	0.007	0.005	0.007	0.006	0.007	0.007	0.006	1940	1932	1988	1988	1932	1944	1972	1936	1936	1948	1768	1816	1712	1768	1700	1708	1764	1760	1764	1764
Gordonia phage GAL1 GCF_001884535.1 2016-11-15	50654	bzip2-5	14228	0.013	0.014	0.013	0.012	0.014	0.013	0.015	0.012	0.016	0.007	0.007	0.007	0.007	0.007	0.007	0.007	0.007	0.005	0.007	0.007	1996	1900	1988	2028	1884	2032	1936	2028	1972	2028	1760	1756	1764	1764	1736	1764	1796	1768	1768	1756
Gordonia phage GAL1 GCF_001884535.1 2016-11-15	50654	bzip2-6	14228	0.011	0.015	0.013	0.012	0.015	0.013	0.015	0.007	0.015	0.012	0.006	0.005	0.005	0.007	0.006	0.005	0.007	0.007	0.005	0.007	1940	1924	1928	1884	1924	1976	1896	1964	1976	1880	1720	1720	1716	1720	1720	1692	1732	1716	1728	1752
Gordonia phage GAL1 GCF_001884535.1 2016-11-15	50654	bzip2-7	14228	0.014	0.015	0.015	0.015	0.007	0.013	0.015	0.007	0.012	0.015	0.007	0.007	0.006	0.007	0.007	0.005	0.005	0.007	0.005	0.005	1904	1980	1900	1972	1936	1976	1944	1980	2028	1972	1720	1724	1812	1724	1756	1752	1716	1732	1756	1740
Gordonia phage GAL1 GCF_001884535.1 2016-11-15	50654	bzip2-8	14228	0.012	0.012	0.015	0.015	0.013	0.007	0.015	0.010	0.007	0.015	0.004	0.006	0.007	0.007	0.007	0.007	0.006	0.004	0.007	0.005	1984	1940	1972	1920	1892	1944	1880	1988	1976	2028	1764	1768	1716	1816	1788	1720	1712	1700	1796	1692
Gordonia phage GAL1 GCF_001884535.1 2016-11-15	50654	bzip2-9	14228	0.012	0.012	0.012	0.007	0.012	0.013	0.010	0.007	0.019	0.016	0.006	0.005	0.005	0.005	0.005	0.007	0.007	0.007	0.007	0.007	1920	1980	1968	2028	1996	1984	1928	2028	1920	1892	1712	1740	1804	1736	1788	1724	1764	1788	1756	1736
Gordonia phage GAL1 GCF_001884535.1 2016-11-15	50654	cmix	11907	66.074	66.574	66.730	66.139	66.560	66.192	66.243	66.571	66.603	66.582	66.580	66.260	66.561	66.125	66.065	66.543	66.717	66.378	66.238	66.736	10119360	10119356	10119288	10119216	10119240	10119228	10119304	10119288	10119216	10119472	10119360	10119088	10119116	10119232	10119120	10119212	10119244	10119308	10119108	10119228
Gordonia phage GAL1 GCF_001884535.1 2016-11-15	50654	copy	50654	0.003	0.003	0.003	0.002	0.003	0.003	0.003	0.003	0.003	0.003	0.003	0.003	0.003	0.003	0.003	0.003	0.003	0.003	0.003	0.003	2352	2460	2352	2352	2184	2464	2340	2288	2268	2464	2420	2332	2344	2288	2416	2344	2340	2412	2180	2332
Gordonia phage GAL1 GCF_001884535.1 2016-11-15	50654	dcom-9	12804	1.855	1.835	1.838	1.838	1.852	1.836	1.833	1.842	1.842	1.841	1.819	1.817	1.814	1.802	1.824	1.824	1.815	1.801	1.825	1.826	117392	117512	117316	117336	117268	117328	117276	117448	117340	117344	117176	117116	117168	117156	117136	117232	117112	117072	116996	117104
Gordonia phage GAL1 GCF_001884535.1 2016-11-15	50654	dcom-10	12606	1.981	1.972	1.971	1.973	1.969	1.964	1.956	1.982	1.968	1.966	1.939	1.948	1.948	1.943	1.936	1.954	1.945	1.953	1.949	1.957	117688	117568	117684	117660	117636	117656	117572	117620	117680	117612	117124	117512	117264	117260	117568	117312	117288	117204	117176	117184
Gordonia phage GAL1 GCF_001884535.1 2016-11-15	50654	dcom-11	12273	2.102	2.093	2.099	2.099	2.089	2.111	2.094	2.090	2.100	2.090	2.080	2.085	2.066	2.082	2.077	2.069	2.082	2.069	2.082	2.082	117696	117632	117596	117600	117528	117544	117496	117552	117716	117620	117324	117412	117456	117380	117440	117276	117368	117532	117408	117436
Gordonia phage GAL1 GCF_001884535.1 2016-11-15	50654	dcom-12	12091	2.151	2.139	2.156	2.148	2.147	2.151	2.152	2.151	2.148	2.151	2.123	2.131	2.137	2.118	2.121	2.136	2.138	2.129	2.114	2.142	117744	117648	117548	117636	117604	117580	117532	117556	117716	117716	117428	117376	117444	117256	117440	117512	117424	117380	117476	117448
Gordonia phage GAL1 GCF_001884535.1 2016-11-15	50654	dcom-13	12026	2.163	2.198	2.183	2.178	2.171	2.171	2.177	2.173	2.181	2.170	2.149	2.166	2.148	2.163	2.158	2.161	2.155	2.149	2.151	2.138	117624	117720	117596	117720	117720	117652	117548	117720	117504	117620	117380	117400	117404	117436	117416	117440	117412	117380	117360	117404
Gordonia phage GAL1 GCF_001884535.1 2016-11-15	50654	dcom-14	12005	2.172	2.175	2.190	2.176	2.179	2.163	2.174	2.186	2.160	2.173	2.165	2.164	2.154	2.159	2.171	2.163	2.162	2.157	2.165	2.152	117564	117572	117724	117508	117720	117808	117652	117568	117724	117616	117376	117408	117452	117416	117456	117416	117380	117404	117424	117308
Gordonia phage GAL1 GCF_001884535.1 2016-11-15	50654	dcom-15	11983	2.186	2.186	2.184	2.191	2.182	2.191	2.189	2.185	2.182	2.192	2.171	2.168	2.166	2.157	2.163	2.154	2.170	2.177	2.172	2.169	117560	117696	117628	117512	117744	117636	117776	117496	117560	117780	117384	117516	117396	117268	117276	117520	117396	117392	117384	117436
Gordonia phage GAL1 GCF_001884535.1 2016-11-15	50654	dcom-16	11985	2.186	2.170	2.166	2.196	2.173	2.173	2.195	2.188	2.187	2.198	2.169	2.167	2.169	2.171	2.175	2.172	2.176	2.167	2.165	2.172	117508	117672	117628	117576	117728	117516	117668	117808	117564	117780	117396	117516	117420	117456	117368	117320	117368	117344	117428	117280
Gordonia phage GAL1 GCF_001884535.1 2016-11-15	50654	dcom-17	11984	2.193	2.179	2.190	2.187	2.185	2.182	2.191	2.197	2.186	2.189	2.144	2.178	2.169	2.163	2.169	2.169	2.174	2.147	2.165	2.163	117708	117572	117664	117572	117712	117656	117628	117784	117740	117668	117368	117356	117424	117448	117448	117380	117312	117400	117372	117332
Gordonia phage GAL1 GCF_001884535.1 2016-11-15	50654	dcom-18	11984	2.175	2.188	2.180	2.197	2.173	2.217	2.198	2.191	2.181	2.197	2.157	2.171	2.171	2.177	2.167	2.173	2.165	2.170	2.164	2.176	117712	117692	117508	117676	117612	117788	117724	117628	117568	117568	117376	117400	117384	117380	117340	117360	117432	117440	117432	117396
Gordonia phage GAL1 GCF_001884535.1 2016-11-15	50654	dcom-19	11984	2.188	2.192	2.181	2.188	2.188	2.181	2.183	2.193	2.185	2.199	2.159	2.175	2.171	2.168	2.172	2.170	2.151	2.168	2.144	2.175	117652	117640	117512	117600	117508	117720	117804	117508	117564	117564	117400	117456	117412	117388	117452	117432	117372	117428	117512	117384
Gordonia phage GAL1 GCF_001884535.1 2016-11-15	50654	dcom-20	11983	2.190	2.198	2.183	2.172	2.187	2.183	2.165	2.177	2.183	2.198	2.168	2.172	2.159	2.169	2.168	2.149	2.174	2.151	2.171	2.165	117548	117640	117632	117648	117724	117568	117608	117668	117724	117560	117304	117296	117444	117436	117428	117436	117352	117424	117256	117352
Gordonia phage GAL1 GCF_001884535.1 2016-11-15	50654	dcom-21	11984	2.198	2.185	2.190	2.196	2.191	2.178	2.176	2.195	2.169	2.185	2.162	2.177	2.172	2.171	2.166	2.176	2.156	2.171	2.171	2.173	117612	117520	117612	117788	117504	117724	117672	117620	117560	117568	117404	117368	117388	117372	117340	117344	117444	117396	117424	117400
Gordonia phage GAL1 GCF_001884535.1 2016-11-15	50654	dcom-22	11985	2.188	2.195	2.186	2.198	2.179	2.193	2.180	2.175	2.185	2.186	2.175	2.174	2.169	2.174	2.179	2.172	2.168	2.180	2.180	2.168	117612	117652	117508	117672	117664	117660	117712	117716	117572	117612	117444	117268	117436	117404	117392	117344	117312	117360	117432	117324
Gordonia phage GAL1 GCF_001884535.1 2016-11-15	50654	dcom-23	11984	2.194	2.185	2.189	2.185	2.200	2.183	2.198	2.185	2.194	2.183	2.178	2.177	2.170	2.168	2.150	2.168	2.154	2.150	2.169	2.170	117720	117672	117572	117572	117652	117668	117732	117740	117656	117748	117436	117372	117376	117344	117360	117428	117372	117432	117384	117520
Gordonia phage GAL1 GCF_001884535.1 2016-11-15	50654	dcom-24	11983	2.193	2.186	2.178	2.184	2.190	2.174	2.183	2.190	2.181	2.191	2.176	2.157	2.172	2.175	2.171	2.148	2.175	2.170	2.159	2.172	117716	117752	117616	117696	117732	117640	117672	117772	117732	117572	117452	117436	117248	117380	117336	117252	117416	117436	117388	117416
Gordonia phage GAL1 GCF_001884535.1 2016-11-15	50654	dcom-25	11983	2.192	2.184	2.187	2.181	2.194	2.177	2.190	2.186	2.177	2.189	2.176	2.168	2.178	2.161	2.163	2.164	2.177	2.181	2.174	2.178	117584	117676	117640	117512	117620	117572	117724	117572	117668	117680	117380	117440	117420	117352	117380	117416	117440	117372	117376	117388
Gordonia phage GAL1 GCF_001884535.1 2016-11-15	50654	dcom-26	11983	2.184	2.190	2.173	2.199	2.176	2.184	2.186	2.188	2.170	2.184	2.174	2.178	2.172	2.174	2.162	2.177	2.179	2.183	2.173	2.170	117668	117648	117724	117564	117516	117668	117576	117672	117680	117560	117392	117432	117408	117404	117276	117428	117388	117392	117428	117444
Gordonia phage GAL1 GCF_001884535.1 2016-11-15	50654	dcom-27	11983	2.192	2.176	2.189	2.192	2.184	2.190	2.188	2.188	2.187	2.198	2.175	2.171	2.153	2.167	2.169	2.175	2.161	2.175	2.166	2.175	117520	117676	117660	117560	117664	117808	117652	117792	117576	117672	117444	117436	117368	117336	117372	117408	117428	117420	117452	117452
Gordonia phage GAL1 GCF_001884535.1 2016-11-15	50654	dcom-28	11983	2.200	2.196	2.191	2.190	2.188	2.187	2.194	2.182	2.197	2.180	2.170	2.171	2.180	2.170	2.176	2.169	2.171	2.166	2.167	2.169	117648	117620	117616	117644	117516	117620	117636	117668	117644	117580	117364	117380	117424	117408	117360	117432	117436	117404	117460	117388
Gordonia phage GAL1 GCF_001884535.1 2016-11-15	50654	dcom-29	11983	2.187	2.190	2.182	2.184	2.195	2.184	2.186	2.192	2.181	2.184	2.173	2.171	2.172	2.167	2.153	2.163	2.165	2.153	2.162	2.179	117616	117728	117692	117736	117568	117708	117784	117664	117712	117672	117444	117336	117440	117348	117364	117400	117300	117280	117360	117460
Gordonia phage GAL1 GCF_001884535.1 2016-11-15	50654	dcom-30	11983	2.247	2.185	2.190	2.194	2.185	2.185	2.192	2.191	2.185	2.194	2.172	2.143	2.189	2.179	2.168	2.154	2.176	2.155	2.171	2.174	117660	117632	117744	117628	117664	117640	117728	117676	117576	117756	117256	117440	117452	117372	117352	117424	117440	117312	117432	117412
Gordonia phage GAL1 GCF_001884535.1 2016-11-15	50654	dcom0	50119	0.058	0.059	0.059	0.061	0.061	0.062	0.064	0.062	0.057	0.058	0.042	0.046	0.052	0.044	0.045	0.042	0.045	0.043	0.043	0.043	8360	8196	8212	8160	8256	8332	8056	8152	8192	8088	6872	6892	6816	6948	6940	7048	6984	6936	6912	6972
Gordonia phage GAL1 GCF_001884535.1 2016-11-15	50654	dlim	13127	0.439	0.437	0.438	0.437	0.434	0.432	0.436	0.415	0.435	0.432	0.419	0.418	0.425	0.402	0.411	0.418	0.417	0.418	0.420	0.409	8388	8356	8360	8392	8344	8348	8304	8212	8332	8140	8304	8228	8356	8384	8108	8308	8228	8140	8216	8120
Gordonia phage GAL1 GCF_001884535.1 2016-11-15	50654	dnax-0	12652	0.067	0.066	0.067	0.057	0.069	0.063	0.067	0.065	0.064	0.065	0.046	0.050	0.046	0.049	0.048	0.047	0.048	0.048	0.048	0.048	7788	7520	7612	7740	7724	7620	7628	7680	7664	7736	6888	6860	6992	6968	6876	7004	6716	6872	6712	6848
Gordonia phage GAL1 GCF_001884535.1 2016-11-15	50654	dnax-1	12663	0.064	0.068	0.068	0.070	0.069	0.067	0.064	0.067	0.068	0.067	0.047	0.050	0.050	0.050	0.048	0.050	0.048	0.049	0.048	0.045	7592	7692	7564	7632	7620	7732	7596	7580	7592	7588	6872	6832	6848	6976	6864	6980	6856	6844	6912	6828
Gordonia phage GAL1 GCF_001884535.1 2016-11-15	50654	dnax-2	12113	0.077	0.082	0.077	0.084	0.085	0.074	0.078	0.075	0.078	0.075	0.067	0.063	0.056	0.062	0.064	0.061	0.066	0.062	0.061	0.054	7624	7680	7636	7544	7572	7636	7652	7588	7728	7464	6900	6888	6912	6892	6908	6940	6852	6904	6848	6880
Gordonia phage GAL1 GCF_001884535.1 2016-11-15	50654	dnax-3	12172	0.084	0.077	0.077	0.078	0.079	0.082	0.084	0.086	0.079	0.086	0.063	0.062	0.065	0.055	0.062	0.066	0.058	0.064	0.063	0.056	7748	7736	7588	7740	7588	7644	7788	7588	7784	7588	6744	7028	6732	6832	6936	6880	6876	6864	7004	6876
Gordonia phage GAL1 GCF_001884535.1 2016-11-15	50654	dnax0	50119	0.057	0.056	0.056	0.056	0.054	0.057	0.056	0.053	0.052	0.053	0.043	0.044	0.045	0.043	0.043	0.044	0.044	0.045	0.047	0.044	7608	7732	7768	7748	7664	7668	7596	7704	7692	7696	6976	7000	6940	6852	6888	6824	6876	6912	6836	6884
Gordonia phage GAL1 GCF_001884535.1 2016-11-15	50654	dsrc0	100869	0.053	0.049	0.052	0.053	0.049	0.051	0.050	0.051	0.049	0.050	0.044	0.040	0.040	0.040	0.042	0.039	0.040	0.041	0.041	0.043	7712	7636	7848	7520	7492	7640	7828	7672	7676	7656	6960	7000	6944	6980	6932	6984	7000	7020	6984	6976
Gordonia phage GAL1 GCF_001884535.1 2016-11-15	50654	dsrc1t-m0	13017	0.055	0.056	0.056	0.057	0.055	0.053	0.053	0.053	0.056	0.053	0.042	0.043	0.058	0.044	0.042	0.040	0.044	0.043	0.043	0.041	7808	7816	7716	7828	7804	7812	7832	7700	7632	7644	6928	7108	6896	6980	6996	6916	7012	7152	6984	6936
Gordonia phage GAL1 GCF_001884535.1 2016-11-15	50654	dsrc1t-m1	13291	0.053	0.053	0.056	0.057	0.055	0.059	0.055	0.056	0.055	0.056	0.046	0.049	0.049	0.046	0.039	0.050	0.046	0.049	0.042	0.046	7776	7868	7720	7536	7636	7808	7792	7672	7624	7800	6920	7104	6980	6912	7068	6952	7100	7076	7080	7160
Gordonia phage GAL1 GCF_001884535.1 2016-11-15	50654	dsrc1t-m2	13157	0.057	0.061	0.060	0.060	0.058	0.061	0.059	0.061	0.056	0.059	0.050	0.050	0.048	0.054	0.052	0.048	0.055	0.045	0.047	0.054	7660	7664	7712	7700	7812	7644	7700	7824	7660	7688	6992	7040	6972	6928	6976	6980	6968	7104	6808	6932
Gordonia phage GAL1 GCF_001884535.1 2016-11-15	50654	dsrc4t-m0	13017	0.055	0.053	0.054	0.053	0.054	0.057	0.054	0.054	0.054	0.059	0.045	0.043	0.044	0.045	0.048	0.044	0.044	0.046	0.043	0.042	7524	7660	7688	7880	7788	7644	7720	7728	7616	7692	6984	6944	6884	6976	7116	6976	7004	6924	6976	6816
Gordonia phage GAL1 GCF_001884535.1 2016-11-15	50654	dsrc4t-m1	13291	0.055	0.056	0.055	0.054	0.056	0.055	0.057	0.054	0.057	0.058	0.049	0.051	0.051	0.045	0.046	0.040	0.047	0.046	0.051	0.050	7836	7640	7680	7796	7800	7688	7608	7636	7636	7620	6940	6772	7076	7144	6996	7088	7020	7040	7000	6924
Gordonia phage GAL1 GCF_001884535.1 2016-11-15	50654	dsrc4t-m2	13157	0.056	0.058	0.056	0.057	0.063	0.062	0.058	0.064	0.057	0.056	0.046	0.053	0.052	0.048	0.057	0.047	0.050	0.049	0.050	0.052	12268	12272	12376	12544	12264	12580	12656	12264	11732	12524	10496	9852	10860	10812	10848	10916	10588	10480	10820	10888
Gordonia phage GAL1 GCF_001884535.1 2016-11-15	50654	fastqz0	98206	0.069	0.059	0.064	0.062	0.061	0.061	0.063	0.062	0.063	0.061	0.046	0.046	0.046	0.046	0.048	0.049	0.047	0.047	0.048	0.047	7860	7744	7820	7808	7724	7744	7828	7904	7712	7840	6940	7000	6948	7104	7012	6968	7024	7000	7112	6940
Gordonia phage GAL1 GCF_001884535.1 2016-11-15	50654	fastqzf	15926	0.070	0.073	0.068	0.068	0.073	0.069	0.070	0.071	0.069	0.071	0.053	0.051	0.050	0.052	0.052	0.051	0.053	0.052	0.054	0.050	7736	7648	7832	7700	7732	7728	7832	7672	7748	7896	6812	7064	7044	6968	6940	6920	7088	7128	7016	6956
Gordonia phage GAL1 GCF_001884535.1 2016-11-15	50654	fastqzs	14094	0.345	0.336	0.333	0.323	0.327	0.318	0.303	0.298	0.312	0.301	0.306	0.310	0.308	0.300	0.306	0.311	0.309	0.306	0.312	0.285	388268	388176	388544	388228	371792	388188	388276	388400	388228	388256	372128	388696	388504	388696	388764	372180	388704	388568	388856	372104
Gordonia phage GAL1 GCF_001884535.1 2016-11-15	50654	fqs-4000-1t	12134	31.882										31.565										44942320										44942188
Gordonia phage GAL1 GCF_001884535.1 2016-11-15	50654	fqs-4000-4t	12248	34.100										34.500										46360148										46359544
Gordonia phage GAL1 GCF_001884535.1 2016-11-15	50654	fqs0	101790	0.059	0.058	0.059	0.054	0.056	0.055	0.055	0.058	0.055	0.058	0.047	0.047	0.046	0.048	0.048	0.047	0.047	0.048	0.046	0.047	7764	7740	7716	7700	7752	7744	7736	7760	7820	7728	7116	7040	6944	7016	6996	7000	7112	6968	7020	6968
Gordonia phage GAL1 GCF_001884535.1 2016-11-15	50654	fqzcomp-1	12690	0.072	0.067	0.070	0.071	0.069	0.066	0.068	0.072	0.069	0.075	0.068	0.063	0.063	0.067	0.065	0.065	0.069	0.066	0.066	0.065	19432	19336	19412	19396	19396	19604	19596	19436	19384	19612	19160	19172	19156	19156	19432	19300	19156	19168	19140	19164
Gordonia phage GAL1 GCF_001884535.1 2016-11-15	50654	fqzcomp-1p	12690	0.067	0.068	0.070	0.073	0.072	0.065	0.068	0.070	0.068	0.070	0.065	0.066	0.066	0.065	0.063	0.064	0.066	0.065	0.064	0.066	19384	19596	19472	19380	19404	19368	19360	19384	19392	19664	19160	19368	19164	19172	19160	19148	19164	19208	19104	19172
Gordonia phage GAL1 GCF_001884535.1 2016-11-15	50654	fqzcomp-2	12709	0.072	0.072	0.072	0.076	0.072	0.069	0.069	0.071	0.073	0.075	0.066	0.065	0.061	0.066	0.068	0.067	0.069	0.062	0.063	0.067	20944	20932	20924	21140	21136	21008	21200	20872	20944	21140	20972	20696	20676	20752	20748	20684	20704	20796	20900	20604
Gordonia phage GAL1 GCF_001884535.1 2016-11-15	50654	fqzcomp-2p	12709	0.071	0.071	0.072	0.073	0.070	0.069	0.068	0.074	0.071	0.072	0.065	0.065	0.066	0.064	0.063	0.063	0.066	0.065	0.065	0.069	20912	21032	20876	20968	21204	20916	20896	21032	20944	20940	20752	20744	20800	20752	20640	20688	20692	20604	20692	20904
Gordonia phage GAL1 GCF_001884535.1 2016-11-15	50654	fqzcomp-3	12721	0.080	0.076	0.076	0.077	0.079	0.072	0.077	0.075	0.078	0.079	0.073	0.073	0.071	0.072	0.073	0.071	0.073	0.070	0.070	0.073	27128	27048	27060	27080	27120	27104	27084	27080	27116	27284	26852	26984	26820	26928	26748	26820	26848	27116	26836	26816
Gordonia phage GAL1 GCF_001884535.1 2016-11-15	50654	fqzcomp-3p	12721	0.074	0.076	0.077	0.078	0.079	0.077	0.075	0.081	0.081	0.075	0.071	0.069	0.069	0.074	0.071	0.071	0.070	0.072	0.067	0.073	27080	27136	27060	27016	27176	27068	27084	27136	27124	27076	27112	26828	26836	27116	26840	27112	26832	26836	26844	26852
Gordonia phage GAL1 GCF_001884535.1 2016-11-15	50654	fqzcomp-4	12726	0.091	0.094	0.093	0.095	0.094	0.094	0.091	0.094	0.098	0.092	0.088	0.091	0.087	0.089	0.089	0.086	0.088	0.083	0.089	0.089	51692	51860	51852	51640	51668	51656	51640	51860	51624	51736	51520	51428	51412	51420	51396	51424	51516	51688	51520	51356
Gordonia phage GAL1 GCF_001884535.1 2016-11-15	50654	fqzcomp-4p	12726	0.094	0.098	0.094	0.096	0.092	0.092	0.092	0.094	0.095	0.093	0.091	0.089	0.093	0.089	0.088	0.090	0.091	0.089	0.085	0.090	51736	51660	51652	51852	51688	51640	51624	51640	51740	51652	51392	51468	51392	51420	51472	51420	51396	51416	51500	51396
Gordonia phage GAL1 GCF_001884535.1 2016-11-15	50654	fqzcomp-5	12728	0.150	0.147	0.136	0.140	0.140	0.138	0.143	0.142	0.143	0.146	0.138	0.142	0.136	0.144	0.131	0.143	0.140	0.139	0.142	0.130	149956	149948	150016	150016	150004	149920	149964	150004	150044	149928	149716	149720	149704	149996	149820	149772	149864	149824	149700	149720
Gordonia phage GAL1 GCF_001884535.1 2016-11-15	50654	fqzcomp-5p	12728	0.151	0.137	0.144	0.144	0.144	0.143	0.147	0.147	0.140	0.138	0.140	0.139	0.137	0.141	0.139	0.144	0.140	0.141	0.140	0.137	150020	150164	149964	150232	150164	150156	149972	149940	150052	150156	149624	149700	149732	149728	149724	149704	149860	149772	149732	149660
Gordonia phage GAL1 GCF_001884535.1 2016-11-15	50654	fqzcomp-6	12730	0.351	0.344	0.338	0.314	0.342	0.318	0.344	0.338	0.341	0.343	0.308	0.338	0.333	0.323	0.340	0.333	0.329	0.314	0.332	0.331	543380	543260	543260	543164	543164	543224	543172	543444	543172	543216	542932	542924	542912	542924	543212	543208	542988	542880	543040	542880
Gordonia phage GAL1 GCF_001884535.1 2016-11-15	50654	fqzcomp-6p	12730	0.353	0.344	0.341	0.345	0.343	0.333	0.326	0.342	0.330	0.345	0.332	0.333	0.337	0.345	0.317	0.332	0.320	0.328	0.323	0.309	543176	543172	543448	543172	543160	543276	543156	543224	543112	543180	542840	543076	543036	543040	542948	542916	543140	542936	542944	543080
Gordonia phage GAL1 GCF_001884535.1 2016-11-15	50654	fqzcomp-7	12730	1.038	1.031	1.011	1.032	1.050	1.054	1.052	1.050	1.038	1.034	1.018	1.046	1.053	1.015	1.022	1.037	1.015	1.027	1.030	1.023	2116140	2116092	2116040	2116044	2116044	2116072	2116036	2116040	2116040	2116044	2115780	2115904	2115784	2115856	2115740	2115940	2115940	2115888	2116076	2115708
Gordonia phage GAL1 GCF_001884535.1 2016-11-15	50654	fqzcomp-7p	12730	1.056	1.022	1.035	1.028	1.054	1.009	1.044	1.004	1.051	1.053	1.031	1.053	1.042	1.027	1.014	1.035	1.039	1.030	1.026	1.006	2116040	2116088	2116004	2116244	2116032	2116240	2116028	2116088	2116024	2116028	2115788	2115788	2115744	2115800	2115704	2115884	2115888	2115780	2115704	2116076
Gordonia phage GAL1 GCF_001884535.1 2016-11-15	50654	fqzcomp-8	12730	3.826	3.832	3.839	3.848	3.792	3.778	3.799	3.839	3.772	3.840	3.827	3.769	3.787	3.769	3.818	3.819	3.844	3.815	3.849	3.820	8407700	8407580	8407532	8407588	8407492	8407540	8407492	8407484	8407760	8407592	8407340	8407256	8407256	8407400	8407400	8407256	8407464	8407532	8407240	8407256
Gordonia phage GAL1 GCF_001884535.1 2016-11-15	50654	fqzcomp-8p	12730	3.770	3.792	3.840	3.801	3.773	3.845	3.828	3.852	3.794	3.776	3.776	3.833	3.820	3.808	3.756	3.845	3.753	3.821	3.778	3.773	8407692	8407696	8407580	8407480	8407428	8407540	8407700	8407460	8407500	8407488	8407272	8407256	8407200	8407356	8407240	8407348	8407196	8407268	8407252	8407312
Gordonia phage GAL1 GCF_001884535.1 2016-11-15	50654	fqzcomp0	100193	0.050	0.050	0.048	0.052	0.048	0.048	0.051	0.050	0.052	0.052	0.046	0.043	0.046	0.044	0.047	0.041	0.044	0.046	0.043	0.045	7092	7160	6996	7036	7052	7076	7076	7052	7248	7080	7120	7012	6924	7112	6960	6928	6972	6780	6932	7040
Gordonia phage GAL1 GCF_001884535.1 2016-11-15	50654	geco-2	12398	4.060	4.041	4.122	4.048	4.123	4.122	4.120	4.127	4.038	4.120	3.331	3.315	3.316	3.423	3.432	3.352	3.352	3.451	3.338	3.432	4729468	4729584	4729312	4729432	4729384	4729440	4729436	4729432	4729592	4729448	4729208	4729152	4729332	4729332	4729268	4729332	4729288	4729276	4729308	4729212
Gordonia phage GAL1 GCF_001884535.1 2016-11-15	50654	geco-3	12336	2.148	2.184	2.160	2.166	2.168	2.131	2.182	2.155	2.180	2.190	1.945	1.969	1.949	1.948	1.945	1.971	1.946	1.948	1.976	1.950	2155624	2155672	2155708	2155700	2155552	2155736	2155620	2155696	2155732	2155736	2155536	2155484	2155416	2155548	2155484	2155484	2155548	2155480	2155484	2155480
Gordonia phage GAL1 GCF_001884535.1 2016-11-15	50654	geco-4	12271	3.149	3.081	3.079	3.054	3.095	3.093	3.088	3.156	3.102	3.156	2.721	2.717	2.696	2.691	2.715	2.784	2.762	2.769	2.705	2.791	3653816	3653796	3653756	3653796	3653796	3653732	3653796	3653804	3653756	3653756	3653440	3653540	3653516	3653544	3653560	3653512	3653564	3653568	3653560	3653560
Gordonia phage GAL1 GCF_001884535.1 2016-11-15	50654	geco-5	12396	4.035	4.065	4.126	4.039	4.143	4.028	3.996	4.027	4.032	4.124	3.401	3.343	3.352	3.427	3.407	3.418	3.356	3.322	3.316	3.433	4729436	4729464	4729584	4729624	4729580	4729500	4729568	4729580	4729528	4729432	4729332	4729280	4729336	4729276	4729332	4729332	4729268	4729288	4729332	4729336
Gordonia phage GAL1 GCF_001884535.1 2016-11-15	50654	geco-6	12394	4.012	3.934	3.990	4.028	3.944	3.927	4.008	3.922	4.013	4.006	3.441	3.414	3.353	3.433	3.438	3.452	3.433	3.438	3.430	3.440	4729408	4729520	4729524	4729532	4729604	4729464	4729580	4729600	4729612	4729536	4729344	4729296	4729352	4729284	4729228	4729372	4729352	4729296	4729296	4729332
Gordonia phage GAL1 GCF_001884535.1 2016-11-15	50654	geco-7	12317	4.082	4.017	3.994	4.099	4.089	4.063	4.062	4.006	3.960	4.007	3.344	3.435	3.414	3.345	3.335	3.428	3.426	3.409	3.335	3.363	4837268	4837464	4837368	4837484	4837432	4837448	4837392	4837460	4837468	4837392	4837140	4837144	4837200	4837196	4837072	4837256	4837192	4837076	4837196	4837200
Gordonia phage GAL1 GCF_001884535.1 2016-11-15	50654	geco-8	12282	4.299	4.297	4.221	4.203	4.256	4.218	4.295	4.320	4.259	4.310	3.445	3.450	3.391	3.403	3.471	3.399	3.468	3.473	3.402	3.488	4901804	4901924	4901800	4901928	4901948	4902016	4902004	4901928	4901796	4901976	4901828	4901748	4901852	4901852	4901872	4901876	4901820	4901816	4901876	4901852
Gordonia phage GAL1 GCF_001884535.1 2016-11-15	50654	geco-9	12282	4.713	4.714	4.582	4.697	4.705	4.603	4.707	4.585	4.585	4.703	4.677	4.690	4.566	4.578	4.688	4.689	4.670	4.583	4.568	4.695	5950588	5950588	5950572	5950576	5950576	5950544	5950576	5950568	5950448	5950524	5950528	5950344	5950468	5950412	5950416	5950524	5950468	5950408	5950412	5950464
Gordonia phage GAL1 GCF_001884535.1 2016-11-15	50654	geco-10	12396	5.478	5.479	5.589	5.468	5.614	5.601	5.593	5.583	5.475	5.612	5.573	5.477	5.594	5.460	5.478	5.567	5.446	5.585	5.460	5.572	7593580	7593588	7593572	7593576	7593588	7593552	7593560	7593588	7593580	7593508	7593448	7593460	7593452	7593388	7593400	7593508	7593456	7593400	7593400	7593448
Gordonia phage GAL1 GCF_001884535.1 2016-11-15	50654	geco0	50119	0.060	0.058	0.062	0.064	0.063	0.064	0.066	0.062	0.066	0.063	0.044	0.045	0.044	0.043	0.045	0.041	0.047	0.044	0.043	0.044	8268	8176	8172	8176	8188	8248	8204	8208	8180	8364	6820	6820	6864	6832	6988	6900	6832	6868	6840	6896
Gordonia phage GAL1 GCF_001884535.1 2016-11-15	50654	geco2-1	12204	0.156	0.147	0.151	0.146	0.149	0.151	0.151	0.148	0.152	0.149	0.129	0.128	0.132	0.132	0.131	0.131	0.128	0.129	0.131	0.124	96520	96360	96376	96456	96336	96420	96436	96416	96372	96360	96272	96364	96240	96272	96244	96308	96236	96304	96276	96180
Gordonia phage GAL1 GCF_001884535.1 2016-11-15	50654	geco2-2	12043	0.112	0.110	0.106	0.112	0.110	0.106	0.106	0.102	0.109	0.109	0.092	0.092	0.091	0.093	0.093	0.090	0.093	0.084	0.094	0.091	32140	32076	32088	32088	32176	32124	32148	32128	32128	32148	32020	32072	32016	31988	31832	31988	32016	31968	32076	31956
Gordonia phage GAL1 GCF_001884535.1 2016-11-15	50654	geco2-3	12057	0.162	0.157	0.157	0.149	0.142	0.151	0.153	0.151	0.151	0.150	0.136	0.126	0.128	0.140	0.129	0.137	0.135	0.124	0.133	0.133	96424	96376	96440	96468	96524	96424	96424	96524	96364	96432	96244	96244	96304	96124	96304	96180	96304	96304	96240	96308
Gordonia phage GAL1 GCF_001884535.1 2016-11-15	50654	geco2-4	12136	0.233	0.230	0.233	0.233	0.235	0.232	0.232	0.227	0.230	0.230	0.213	0.218	0.214	0.214	0.206	0.213	0.214	0.216	0.217	0.216	213052	213000	213224	213004	213052	213004	213020	213124	213080	213016	212940	212952	212888	212876	212948	212888	212884	212952	212948	212900
Gordonia phage GAL1 GCF_001884535.1 2016-11-15	50654	geco2-5	12175	0.238	0.236	0.223	0.233	0.231	0.234	0.235	0.234	0.232	0.234	0.212	0.212	0.213	0.208	0.209	0.202	0.212	0.217	0.213	0.217	213128	213068	213124	213192	212872	213128	213184	213188	213104	213204	212888	212920	212892	212824	212888	213004	212880	212880	212900	212880
Gordonia phage GAL1 GCF_001884535.1 2016-11-15	50654	geco2-6	12191	0.231	0.225	0.231	0.235	0.228	0.231	0.231	0.231	0.231	0.233	0.213	0.213	0.214	0.211	0.193	0.208	0.215	0.200	0.192	0.195	213180	213080	213196	213004	213228	213228	213196	213116	213060	213020	212764	212928	212944	212764	212892	212880	212916	212924	212764	212768
Gordonia phage GAL1 GCF_001884535.1 2016-11-15	50654	geco2-7	12272	1.864	1.842	1.833	1.842	1.843	1.851	1.853	1.843	1.845	1.844	1.676	1.670	1.686	1.675	1.682	1.663	1.676	1.684	1.664	1.665	1557252	1557064	1557192	1557196	1557136	1557160	1557188	1557156	1557160	1557168	1556984	1557040	1557036	1557092	1556972	1557036	1556980	1557036	1557032	1557036
Gordonia phage GAL1 GCF_001884535.1 2016-11-15	50654	geco2-8	12236	1.864	1.847	1.859	1.871	1.880	1.870	1.860	1.857	1.865	1.864	1.676	1.680	1.701	1.699	1.693	1.711	1.693	1.685	1.685	1.688	1556560	1556636	1556660	1556716	1556556	1556620	1556660	1556716	1556536	1556560	1556504	1556504	1556452	1556500	1556560	1556452	1556380	1556480	1556436	1556324
Gordonia phage GAL1 GCF_001884535.1 2016-11-15	50654	geco2-9	12239	2.135	2.157	2.134	2.112	2.154	2.118	2.124	2.123	2.145	2.132	1.937	1.939	1.919	1.916	1.920	1.940	1.944	1.940	1.922	1.942	2081012	2080912	2080976	2080884	2081028	2081028	2080872	2081008	2080940	2081004	2080876	2080820	2080696	2080856	2080880	2080808	2080872	2080880	2080832	2080752
Gordonia phage GAL1 GCF_001884535.1 2016-11-15	50654	geco2-10	12292	2.129	2.156	2.180	2.127	2.131	2.161	2.157	2.148	2.129	2.156	1.932	1.931	1.912	1.910	1.928	1.946	1.930	1.922	1.933	1.951	2110056	2110116	2110044	2110208	2110104	2110112	2110144	2110096	2110052	2110112	2110068	2110016	2110048	2110016	2110016	2110016	2109952	2109892	2110076	2109952
Gordonia phage GAL1 GCF_001884535.1 2016-11-15	50654	geco2-11	12239	2.780	2.780	2.792	2.788	2.787	2.794	2.756	2.802	2.753	2.783	2.471	2.423	2.445	2.485	2.492	2.445	2.496	2.469	2.436	2.428	3129448	3129504	3129552	3129448	3129464	3129444	3129504	3129528	3129552	3129368	3129324	3129364	3129208	3129392	3129396	3129268	3129336	3129364	3129320	3129208
Gordonia phage GAL1 GCF_001884535.1 2016-11-15	50654	geco2-12	12292	3.209	3.222	3.197	3.138	3.123	3.122	3.151	3.131	3.212	3.139	2.721	2.800	2.792	2.848	2.818	2.813	2.745	2.761	2.805	2.789	3682932	3683036	3683004	3682976	3682944	3682984	3682996	3682988	3682912	3682948	3682868	3682856	3682936	3682880	3682876	3682876	3682876	3682816	3682880	3682816
Gordonia phage GAL1 GCF_001884535.1 2016-11-15	50654	geco2-13	12192	6.244	6.228	6.134	6.147	6.143	6.141	6.153	6.154	6.119	6.250	5.322	5.312	5.203	5.186	5.218	5.316	5.306	5.293	5.291	5.386	6771896	6771840	6771940	6771820	6771908	6771896	6771840	6771904	6771896	6771904	6771796	6771792	6771788	6771664	6771716	6771840	6771720	6771728	6771792	6771788
Gordonia phage GAL1 GCF_001884535.1 2016-11-15	50654	geco2-14	12120	6.762	6.903	6.774	6.888	6.753	6.755	6.897	6.870	6.868	6.861	6.791	6.753	6.767	6.776	6.753	6.801	6.770	6.786	6.778	6.788	8344792	8344832	8344748	8344808	8344800	8344656	8344728	8344828	8344800	8344808	8344604	8344676	8344732	8344676	8344668	8344732	8344668	8344680	8344608	8344644
Gordonia phage GAL1 GCF_001884535.1 2016-11-15	50654	geco2-15	12312	10.328	10.101	10.381	10.119	10.129	10.123	10.434	10.362	10.127	10.144	10.167	10.381	10.364	10.390	10.123	10.391	10.124	10.386	10.420	10.374	16325820	16325740	16325904	16325804	16325816	16325800	16325812	16325904	16325744	16325816	16325544	16325552	16325544	16325548	16325552	16325556	16325532	16325424	16325544	16325548
Gordonia phage GAL1 GCF_001884535.1 2016-11-15	50654	geco20	50119	0.061	0.061	0.059	0.060	0.062	0.062	0.063	0.063	0.064	0.066	0.043	0.043	0.042	0.041	0.045	0.045	0.044	0.045	0.043	0.044	8292	8308	8212	8308	8272	8196	8184	8196	8216	8284	6916	6900	6904	6748	6844	6828	6956	6892	6988	6716
Gordonia phage GAL1 GCF_001884535.1 2016-11-15	50654	gtz0	100014	0.032	0.033	0.034	0.038	0.035	0.035	0.039	0.037	0.034	0.039	0.029	0.029	0.028	0.030	0.026	0.027	0.029	0.029	0.029	0.023	7784	7816	7680	7844	7692	7696	7708	7692	7708	7780	6796	7076	6920	6984	6800	7148	7056	7068	6924	6760
Gordonia phage GAL1 GCF_001884535.1 2016-11-15	50654	gtz1t-1	16506	2.723	2.763	2.692	2.294	2.227	2.178	2.234	2.217	2.188	2.195	1.021	1.015	1.022	1.022	1.023	1.021	1.017	1.018	0.978	1.000	29488	29556	29528	29484	29476	29392	29504	29500	29452	29484	29176	29100	29236	29164	29164	29120	29104	29100	29272	29288
Gordonia phage GAL1 GCF_001884535.1 2016-11-15	50654	gtz1t-9	13542	2.218	2.504	2.630	2.550	2.229	3.220	2.600	2.551	2.254	2.300	1.035	1.032	1.023	1.018	1.031	1.036	1.013	1.038	1.037	1.019	30040	30004	29984	30076	30044	29944	29992	30044	30036	29940	29712	29632	29668	29700	29672	29660	29656	29692	29672	29672
Gordonia phage GAL1 GCF_001884535.1 2016-11-15	50654	gtz4t-1	16506	2.235	3.222	2.235	2.223	2.215	2.211	2.222	4.626	2.206	4.633	0.976	0.991	0.994	0.993	0.999	1.000	0.984	1.001	0.990	1.026	29516	29600	29508	29480	29420	29500	29588	29508	29428	29484	29312	29088	29200	29188	29320	29124	29128	29180	29212	29316
Gordonia phage GAL1 GCF_001884535.1 2016-11-15	50654	gtz4t-9	13542	2.216	2.246	2.253	2.237	2.237	3.687	2.212	3.459	3.468	2.216	1.034	1.037	1.031	1.036	1.033	1.033	1.035	1.034	1.034	1.032	29996	29976	29912	30024	29972	30004	30024	29936	30068	30080	29688	29744	29624	29644	29652	29836	29712	29744	29684	29700
Gordonia phage GAL1 GCF_001884535.1 2016-11-15	50654	gzip-1	17444	0.005	0.004	0.005	0.005	0.004	0.004	0.005	0.005	0.005	0.005	0.003	0.004	0.004	0.004	0.003	0.004	0.004	0.004	0.004	0.004	1864	1824	1740	1720	1824	1808	1820	1828	1800	1792	1716	1700	1788	1692	1708	1772	1744	1812	1732	1784
Gordonia phage GAL1 GCF_001884535.1 2016-11-15	50654	gzip-2	16846	0.005	0.005	0.005	0.005	0.005	0.005	0.005	0.005	0.005	0.005	0.004	0.004	0.003	0.004	0.004	0.004	0.004	0.004	0.004	0.004	1732	1760	1824	1860	1816	1788	1856	1784	1864	1856	1768	1764	1700	1764	1740	1708	1776	1728	1716	1772
Gordonia phage GAL1 GCF_001884535.1 2016-11-15	50654	gzip-3	16308	0.007	0.006	0.007	0.006	0.005	0.006	0.006	0.007	0.007	0.007	0.004	0.004	0.004	0.004	0.004	0.003	0.004	0.004	0.004	0.004	1864	1740	1816	1816	1760	1800	1820	1788	1852	1816	1724	1716	1764	1744	1760	1716	1720	1716	1712	1712
Gordonia phage GAL1 GCF_001884535.1 2016-11-15	50654	gzip-4	16158	0.006	0.006	0.006	0.006	0.006	0.006	0.006	0.006	0.006	0.005	0.004	0.003	0.004	0.004	0.003	0.004	0.004	0.004	0.004	0.004	1760	1804	1844	1856	1764	1860	1740	1704	1708	1792	1788	1756	1768	1720	1716	1684	1696	1712	1812	1740
Gordonia phage GAL1 GCF_001884535.1 2016-11-15	50654	gzip-5	15792	0.009	0.008	0.009	0.008	0.005	0.008	0.007	0.009	0.008	0.008	0.003	0.003	0.004	0.003	0.003	0.003	0.004	0.003	0.004	0.004	1760	1704	1804	1848	1804	1708	1788	1784	1796	1808	1740	1768	1728	1716	1812	1756	1740	1812	1716	1756
Gordonia phage GAL1 GCF_001884535.1 2016-11-15	50654	gzip-6	15455	0.013	0.008	0.016	0.014	0.017	0.013	0.016	0.014	0.008	0.016	0.004	0.004	0.002	0.004	0.003	0.004	0.003	0.003	0.003	0.003	1808	1788	1808	1812	1772	1780	1772	1856	1780	1700	1716	1692	1740	1700	1772	1700	1736	1696	1764	1740
Gordonia phage GAL1 GCF_001884535.1 2016-11-15	50654	gzip-7	15376	0.021	0.020	0.018	0.021	0.019	0.021	0.020	0.017	0.021	0.018	0.004	0.004	0.003	0.003	0.004	0.003	0.003	0.004	0.003	0.003	1800	1788	1744	1800	1756	1744	1776	1808	1816	1780	1708	1752	1740	1788	1764	1716	1724	1752	1736	1700
Gordonia phage GAL1 GCF_001884535.1 2016-11-15	50654	gzip-8	15365	0.034	0.036	0.038	0.036	0.037	0.039	0.034	0.029	0.027	0.027	0.003	0.002	0.002	0.002	0.003	0.003	0.003	0.003	0.003	0.003	1812	1796	1800	1812	1804	1736	1756	1860	1804	1784	1696	1728	1732	1768	1772	1696	1784	1740	1684	1768
Gordonia phage GAL1 GCF_001884535.1 2016-11-15	50654	gzip-9	15363	0.032	0.034	0.027	0.035	0.036	0.027	0.026	0.034	0.035	0.036	0.002	0.003	0.003	0.003	0.004	0.003	0.003	0.003	0.003	0.003	1848	1816	1776	1776	1760	1756	1728	1788	1848	1800	1772	1688	1768	1752	1736	1752	1712	1768	1740	1712
Gordonia phage GAL1 GCF_001884535.1 2016-11-15	50654	harc0	101552	0.086	0.074	0.069	0.073	0.071	0.070	0.069	0.071	0.071	0.068	0.055	0.059	0.057	0.058	0.059	0.055	0.055	0.056	0.056	0.056	8312	8400	8484	8336	8300	8308	8332	8304	8444	8432	7928	7856	7900	7840	7888	7900	7964	7984	7796	7900
Gordonia phage GAL1 GCF_001884535.1 2016-11-15	50654	harc1t	31089	5.449	5.487	5.467	5.454	5.452	5.480	5.438	5.544	5.476	5.470	1.336	1.319	1.334	1.318	1.282	1.328	1.314	1.322	1.308	1.324	207224	207356	207168	207204	207344	207164	207180	207316	207168	207296	98876	98836	98672	98760	98648	98768	98804	98644	98756	98852
Gordonia phage GAL1 GCF_001884535.1 2016-11-15	50654	harc4t	31089	5.521	5.507	5.499	5.522	5.524	5.524	5.509	5.541	5.500	5.496	1.312	1.302	1.324	1.305	1.336	1.308	1.331	1.342	1.347	1.308	207436	207388	207476	207588	207516	207492	208656	207516	207588	207524	98876	98888	98804	98756	98780	98884	98676	98920	98680	98936
Gordonia phage GAL1 GCF_001884535.1 2016-11-15	50654	jarvis-1	12122	0.185	0.179	0.180	0.174	0.171	0.174	0.173	0.170	0.178	0.172	0.156	0.157	0.153	0.154	0.155	0.156	0.155	0.145	0.152	0.155	127432	127352	127412	127432	127428	127360	127436	127416	127292	127344	127376	127228	127468	127372	127436	127308	127320	127388	127320	127412
Gordonia phage GAL1 GCF_001884535.1 2016-11-15	50654	jarvis-2	12101	0.183	0.177	0.176	0.177	0.173	0.172	0.169	0.178	0.174	0.178	0.153	0.158	0.154	0.157	0.155	0.147	0.154	0.155	0.157	0.157	127348	127472	127408	127372	127492	127524	127408	127412	127296	127408	127428	127428	127356	127372	127308	127304	127228	127284	127308	127472
Gordonia phage GAL1 GCF_001884535.1 2016-11-15	50654	jarvis-3	12292	0.179	0.179	0.178	0.179	0.175	0.178	0.179	0.175	0.177	0.176	0.149	0.156	0.159	0.155	0.148	0.151	0.155	0.156	0.156	0.158	127456	127500	127480	127320	127528	127380	127460	127508	127496	127440	127404	127444	127336	127344	127336	127256	127336	127464	127260	127352
Gordonia phage GAL1 GCF_001884535.1 2016-11-15	50654	jarvis-4	12396	0.264	0.256	0.254	0.257	0.248	0.259	0.253	0.252	0.247	0.257	0.212	0.219	0.231	0.237	0.238	0.235	0.236	0.216	0.230	0.236	228480	228404	228532	228472	228440	228476	228332	228400	228332	228400	228396	228448	228424	228340	228400	228444	228344	228396	228360	228208
Gordonia phage GAL1 GCF_001884535.1 2016-11-15	50654	jarvis-5	12578	0.179	0.178	0.183	0.178	0.180	0.183	0.177	0.175	0.174	0.179	0.151	0.162	0.152	0.153	0.160	0.161	0.153	0.162	0.152	0.162	134548	134488	134596	134500	134568	134596	134544	134536	134540	134592	134496	134436	134412	134596	134540	134484	134548	134504	134540	134296
Gordonia phage GAL1 GCF_001884535.1 2016-11-15	50654	jarvis-6	12619	0.190	0.171	0.180	0.176	0.180	0.176	0.179	0.176	0.178	0.178	0.160	0.154	0.160	0.163	0.159	0.161	0.158	0.158	0.157	0.161	134624	134576	134552	134548	134620	134636	134660	134540	134632	134568	134484	134536	134484	134568	134480	134548	134496	134524	134536	134556
Gordonia phage GAL1 GCF_001884535.1 2016-11-15	50654	jarvis-7	12613	0.188	0.186	0.185	0.183	0.182	0.185	0.184	0.184	0.188	0.183	0.163	0.157	0.165	0.156	0.168	0.164	0.166	0.164	0.161	0.164	140768	140764	140860	140800	140760	140820	140864	140764	140852	140816	140736	140840	140836	140780	140656	140840	140688	140592	140684	140596
Gordonia phage GAL1 GCF_001884535.1 2016-11-15	50654	jarvis-8	12491	0.339	0.313	0.340	0.337	0.314	0.332	0.315	0.330	0.332	0.337	0.307	0.315	0.314	0.292	0.278	0.288	0.281	0.307	0.292	0.292	351352	351300	351280	351204	351288	351312	351324	351228	351204	351332	351308	351216	351140	351248	351260	351272	351260	351208	351272	351272
Gordonia phage GAL1 GCF_001884535.1 2016-11-15	50654	jarvis-9	12530	0.584	0.580	0.583	0.581	0.583	0.584	0.582	0.585	0.581	0.572	0.554	0.558	0.558	0.536	0.530	0.558	0.567	0.557	0.547	0.549	703048	703080	703112	703124	703104	703168	703148	703168	703108	703084	702844	703032	702976	703100	703080	702904	702960	702896	703048	702980
Gordonia phage GAL1 GCF_001884535.1 2016-11-15	50654	jarvis-10	12520	0.548	0.580	0.570	0.533	0.568	0.546	0.563	0.563	0.564	0.555	0.546	0.547	0.547	0.540	0.545	0.560	0.546	0.543	0.556	0.549	695152	695168	695176	695184	695104	695244	695224	695160	695176	695116	695120	694920	695220	695040	694976	695052	695136	694976	695108	695120
Gordonia phage GAL1 GCF_001884535.1 2016-11-15	50654	jarvis-11	12501	0.337	0.329	0.320	0.295	0.339	0.325	0.311	0.308	0.309	0.296	0.281	0.299	0.298	0.306	0.306	0.304	0.279	0.304	0.274	0.300	340444	340532	340424	340448	340384	340436	340452	340432	340348	340472	340324	340292	340320	340308	340172	340372	340324	340376	340416	340372
Gordonia phage GAL1 GCF_001884535.1 2016-11-15	50654	jarvis-12	12463	0.556	0.589	0.584	0.584	0.582	0.574	0.553	0.581	0.573	0.589	0.556	0.535	0.554	0.566	0.563	0.554	0.571	0.559	0.538	0.556	703268	703212	703188	703188	703128	703192	703264	703208	703244	703124	703100	703212	703004	702952	703192	703132	703152	703128	703156	703096
Gordonia phage GAL1 GCF_001884535.1 2016-11-15	50654	jarvis0	50119	0.066	0.066	0.064	0.064	0.065	0.064	0.066	0.063	0.062	0.064	0.045	0.044	0.045	0.045	0.043	0.043	0.043	0.044	0.045	0.043	8200	8236	8268	8248	8364	8176	8276	8168	8348	8212	6904	6836	6880	6868	6828	6960	6800	7052	6900	6860
Gordonia phage GAL1 GCF_001884535.1 2016-11-15	50654	kic-0	17125	4.487	4.455	4.323	4.395	4.378	4.461	4.373	4.471	4.339	4.514	0.514	0.518	0.518	0.519	0.518	0.500	0.519	0.518	0.505	0.509	1575240	1574688	1574580	1573004	1573920	1580956	1573540	1572840	1574900	1571632	55832	55252	56388	55804	55588	56404	55276	57128	55356	56584
Gordonia phage GAL1 GCF_001884535.1 2016-11-15	50654	kic-1	13744	4.444	4.491	4.496	4.438	4.528	4.420	4.357	4.581	4.318	4.592	0.522	0.514	0.518	0.510	0.518	0.508	0.523	0.520	0.516	0.516	1574320	1572636	1572808	1573116	1574132	1573900	1573232	1575500	1574444	1575532	56252	55520	55728	54920	55288	55124	54956	55676	56096	56644
Gordonia phage GAL1 GCF_001884535.1 2016-11-15	50654	kic-2-8	13861	4.620	4.774	5.043	4.837	4.751	4.780	4.879	4.668	4.877	4.953	0.560	0.583	0.562	0.601	0.586	0.577	0.579	0.589	0.582	0.586	1573320	1574712	1574772	1574192	1574492	1574076	1574552	1575584	1573208	1575392	156412	156916	157236	157620	156468	156596	157012	157108	156432	157544
Gordonia phage GAL1 GCF_001884535.1 2016-11-15	50654	kic0	100869	0.060	0.053	0.052	0.053	0.053	0.050	0.052	0.050	0.052	0.052	0.044	0.043	0.043	0.040	0.042	0.041	0.040	0.039	0.043	0.043	7088	7020	6988	7028	6920	6880	6968	6920	6960	7096	6120	6244	6276	6312	6320	6228	6220	6148	6304	6328
Gordonia phage GAL1 GCF_001884535.1 2016-11-15	50654	leon-2	13823	0.216	0.201	0.200	0.197	0.184	0.189	0.203	0.189	0.188	0.189	0.077	0.074	0.075	0.077	0.073	0.077	0.076	0.073	0.070	0.076	108844	109580	106668	104836	102648	97468	105176	105056	110060	111576	9884	9824	9912	9888	9844	9928	9876	9912	9868	9940
Gordonia phage GAL1 GCF_001884535.1 2016-11-15	50654	leon-3	13799	0.200	0.189	0.191	0.201	0.197	0.193	0.191	0.197	0.192	0.195	0.076	0.073	0.082	0.077	0.071	0.077	0.080	0.073	0.076	0.075	107712	108496	97592	106800	101304	93760	110152	104908	97944	112376	9860	9792	9880	9840	9860	9956	9928	9796	9840	9880
Gordonia phage GAL1 GCF_001884535.1 2016-11-15	50654	leon-4	13876	0.208	0.203	0.205	0.204	0.205	0.212	0.197	0.203	0.198	0.200	0.076	0.068	0.073	0.077	0.076	0.077	0.077	0.077	0.068	0.073	109988	106388	113060	103796	113976	119692	114184	118196	124256	115688	9864	9916	9904	9908	9864	9828	9904	9860	9960	9956
Gordonia phage GAL1 GCF_001884535.1 2016-11-15	50654	leon-5	14434	0.204	0.220	0.209	0.214	0.195	0.196	0.207	0.215	0.204	0.209	0.071	0.076	0.081	0.078	0.068	0.070	0.073	0.074	0.074	0.080	107324	117264	104876	107876	102000	121316	110900	121264	117508	114848	9800	9844	9936	9804	9792	9800	9848	9880	9880	9884
Gordonia phage GAL1 GCF_001884535.1 2016-11-15	50654	leon-6	16327	0.209	0.197	0.205	0.208	0.205	0.196	0.205	0.207	0.206	0.209	0.077	0.079	0.073	0.078	0.078	0.079	0.072	0.076	0.078	0.076	123816	120704	120776	104128	119848	112176	117152	106388	123776	116180	9904	9844	9904	9868	9800	9920	9800	9828	9876	9880
Gordonia phage GAL1 GCF_001884535.1 2016-11-15	50654	leon-7	19633	0.217	0.198	0.214	0.213	0.205	0.201	0.205	0.214	0.213	0.219	0.079	0.077	0.080	0.081	0.082	0.076	0.074	0.076	0.080	0.080	104356	118196	120284	105456	107984	101460	121324	105364	117316	110292	9912	9832	9920	9908	9852	9924	9916	9884	9800	9884
Gordonia phage GAL1 GCF_001884535.1 2016-11-15	50654	leon-8	14401	0.234	0.219	0.226	0.220	0.215	0.213	0.215	0.231	0.229	0.224	0.078	0.072	0.079	0.075	0.073	0.075	0.078	0.078	0.078	0.080	117204	103628	110648	106676	117584	106024	114972	105100	115364	130688	9884	9920	9800	9844	9832	9956	9884	9888	9792	9804
Gordonia phage GAL1 GCF_001884535.1 2016-11-15	50654	leon-9	18448	0.280	0.282	0.277	0.273	0.267	0.271	0.269	0.276	0.282	0.259	0.081	0.078	0.076	0.079	0.073	0.082	0.082	0.071	0.075	0.081	124628	123420	129716	119632	125336	122316	106768	118040	121536	108084	9888	9888	9880	9888	9888	9880	9876	9864	9864	9828
Gordonia phage GAL1 GCF_001884535.1 2016-11-15	50654	leon-10	14209	0.280	0.273	0.264	0.267	0.263	0.276	0.267	0.258	0.281	0.271	0.079	0.065	0.070	0.076	0.071	0.068	0.072	0.070	0.071	0.066	125092	114180	112548	129016	125372	109168	116076	124376	114096	120264	9872	9828	9832	9880	9916	9796	9908	9848	9908	9864
Gordonia phage GAL1 GCF_001884535.1 2016-11-15	50654	leon-11	13713	0.267	0.267	0.262	0.277	0.271	0.270	0.288	0.259	0.269	0.267	0.065	0.064	0.062	0.069	0.059	0.060	0.066	0.070	0.069	0.061	121456	104592	120216	117468	119340	126008	107548	119256	117876	118412	9864	9920	9864	9920	9936	9916	9932	9844	9908	9916
Gordonia phage GAL1 GCF_001884535.1 2016-11-15	50654	leon-12	13594	0.276	0.268	0.264	0.262	0.257	0.267	0.259	0.252	0.272	0.270	0.065	0.062	0.064	0.065	0.066	0.063	0.059	0.062	0.064	0.066	119900	103432	109904	114268	114064	123556	122144	108340	111920	124832	9864	9848	9920	9892	9844	9888	9804	9884	9892	9804
Gordonia phage GAL1 GCF_001884535.1 2016-11-15	50654	leon-13	13594	0.259	0.289	0.248	0.257	0.260	0.270	0.258	0.260	0.263	0.284	0.064	0.060	0.069	0.068	0.066	0.067	0.065	0.066	0.068	0.064	113224	103660	103604	117388	121188	122148	109924	125744	108460	110260	9872	9904	9844	9888	9880	9956	9916	9912	9872	9796
Gordonia phage GAL1 GCF_001884535.1 2016-11-15	50654	leon-14	13594	0.261	0.262	0.256	0.265	0.274	0.267	0.262	0.274	0.257	0.265	0.065	0.058	0.067	0.057	0.066	0.066	0.068	0.065	0.064	0.062	117244	106648	119968	104844	117760	117116	101936	122864	104452	118272	9800	9956	9868	9932	9876	9848	9796	9864	9752	9904
Gordonia phage GAL1 GCF_001884535.1 2016-11-15	50654	leon-15	13594	0.261	0.263	0.265	0.274	0.260	0.252	0.275	0.268	0.269	0.280	0.066	0.066	0.064	0.064	0.060	0.058	0.063	0.067	0.069	0.058	121284	107616	107496	108048	101176	121008	112856	117452	126620	109192	9792	9884	9888	9916	9932	9908	9892	9888	9868	9908
Gordonia phage GAL1 GCF_001884535.1 2016-11-15	50654	leon-16	13594	0.261	0.267	0.266	0.268	0.254	0.268	0.265	0.271	0.251	0.260	0.067	0.066	0.059	0.063	0.064	0.065	0.060	0.065	0.062	0.057	115068	99968	106940	101832	103140	119976	107880	121120	113816	113520	9844	9844	9844	9800	9800	9844	9844	9908	9916	9800
Gordonia phage GAL1 GCF_001884535.1 2016-11-15	50654	leon-17	13594	0.272	0.269	0.271	0.271	0.266	0.277	0.245	0.254	0.268	0.246	0.063	0.066	0.062	0.066	0.066	0.059	0.065	0.067	0.062	0.064	106276	106804	110868	120048	118080	101968	101812	109872	119796	104364	9872	9796	9956	9912	9868	9932	9888	9880	9880	9804
Gordonia phage GAL1 GCF_001884535.1 2016-11-15	50654	leon-18	13594	0.270	0.276	0.263	0.250	0.265	0.272	0.277	0.274	0.260	0.275	0.065	0.060	0.067	0.063	0.068	0.062	0.067	0.065	0.067	0.064	103312	119636	126168	126088	122336	126200	111468	113160	110876	121736	9924	9912	9804	9796	9932	9864	9912	9884	9932	9812
Gordonia phage GAL1 GCF_001884535.1 2016-11-15	50654	leon-19	13594	0.266	0.243	0.245	0.248	0.256	0.265	0.261	0.257	0.266	0.267	0.069	0.058	0.065	0.061	0.066	0.066	0.058	0.060	0.067	0.065	119396	109836	103100	127816	125492	116044	121868	103296	104724	112032	9880	9880	9908	9908	9908	9792	9960	9864	9920	9884
Gordonia phage GAL1 GCF_001884535.1 2016-11-15	50654	leon-20	13594	0.271	0.265	0.261	0.270	0.266	0.260	0.260	0.255	0.257	0.260	0.065	0.060	0.063	0.058	0.059	0.063	0.066	0.062	0.065	0.066	101684	124256	107712	113268	122448	113424	123020	102780	112448	126404	9876	9936	9880	9868	9872	9904	9888	9932	9880	9848
Gordonia phage GAL1 GCF_001884535.1 2016-11-15	50654	leon-21	13594	0.264	0.273	0.270	0.252	0.259	0.272	0.263	0.259	0.269	0.279	0.067	0.059	0.064	0.058	0.063	0.065	0.064	0.057	0.068	0.057	121420	106100	104896	113568	111952	115032	104872	119960	122372	108908	9904	9956	9792	9844	9892	9828	9800	9876	9788	9860
Gordonia phage GAL1 GCF_001884535.1 2016-11-15	50654	leon-22	13594	0.307	0.258	0.253	0.255	0.267	0.254	0.248	0.254	0.261	0.268	0.068	0.068	0.067	0.063	0.058	0.069	0.064	0.065	0.065	0.066	102044	114632	105520	119744	116596	108760	109564	111376	129412	116220	9792	9956	9792	9864	9800	9880	9840	9884	9960	9908
Gordonia phage GAL1 GCF_001884535.1 2016-11-15	50654	leon-23	13594	0.264	0.277	0.270	0.263	0.262	0.260	0.274	0.267	0.265	0.261	0.060	0.066	0.066	0.064	0.064	0.058	0.066	0.063	0.068	0.064	113712	119500	106876	107672	124144	122612	116436	104656	117952	102452	9884	9844	9904	9880	9800	9916	9916	9908	9864	9848
Gordonia phage GAL1 GCF_001884535.1 2016-11-15	50654	leon-24	13594	0.276	0.272	0.266	0.257	0.252	0.255	0.255	0.279	0.247	0.254	0.064	0.066	0.066	0.058	0.066	0.060	0.063	0.061	0.066	0.060	113172	121944	106240	120404	105688	125236	112772	124812	102188	113100	9804	9832	9916	9884	9908	9880	9844	9868	9800	9932
Gordonia phage GAL1 GCF_001884535.1 2016-11-15	50654	leon-25	13594	0.274	0.261	0.267	0.254	0.250	0.273	0.256	0.265	0.265	0.263	0.069	0.068	0.063	0.065	0.063	0.066	0.055	0.069	0.069	0.067	112604	113408	122528	125668	108636	123236	119664	99560	107924	113760	9984	9848	9796	9800	9792	9800	9880	9916	9828	9920
Gordonia phage GAL1 GCF_001884535.1 2016-11-15	50654	leon-26	13594	0.274	0.267	0.264	0.267	0.265	0.261	0.277	0.263	0.251	0.264	0.061	0.062	0.063	0.065	0.068	0.064	0.064	0.065	0.069	0.066	117084	116116	118400	101528	114700	112332	109716	101616	108480	119192	9932	9956	9792	9864	9848	9844	9912	9916	9916	9888
Gordonia phage GAL1 GCF_001884535.1 2016-11-15	50654	leon-27	13594	0.262	0.275	0.262	0.266	0.261	0.269	0.269	0.272	0.260	0.264	0.066	0.065	0.063	0.066	0.063	0.062	0.066	0.066	0.059	0.060	108412	121688	96144	118840	121856	125248	113748	108272	107304	116180	9800	9912	9872	9916	9916	9896	9864	9960	9864	9796
Gordonia phage GAL1 GCF_001884535.1 2016-11-15	50654	leon-28	13594	0.255	0.270	0.285	0.275	0.283	0.274	0.272	0.255	0.262	0.265	0.068	0.065	0.061	0.058	0.061	0.066	0.065	0.067	0.063	0.067	104060	122792	123664	102840	118052	107604	107876	112252	118804	115260	9828	9844	9880	9868	9908	9800	9804	9792	9844	9864
Gordonia phage GAL1 GCF_001884535.1 2016-11-15	50654	leon-29	13594	0.257	0.256	0.256	0.257	0.264	0.259	0.248	0.256	0.263	0.253	0.062	0.061	0.062	0.062	0.068	0.065	0.063	0.063	0.065	0.067	118516	111224	114824	117024	107016	119816	110672	123272	120204	113632	9916	9864	9920	9956	9888	9792	9868	9960	9904	9908
Gordonia phage GAL1 GCF_001884535.1 2016-11-15	50654	leon-30	13594	0.281	0.264	0.259	0.274	0.261	0.252	0.261	0.272	0.258	0.288	0.068	0.061	0.064	0.064	0.067	0.057	0.060	0.069	0.066	0.065	119228	115060	122500	111084	97576	105064	110556	115488	126744	96940	9916	9876	9800	9936	9828	9916	9884	9908	9804	9932
Gordonia phage GAL1 GCF_001884535.1 2016-11-15	50654	leon-31	13594	0.264	0.255	0.257	0.272	0.270	0.249	0.256	0.259	0.262	0.250	0.060	0.058	0.063	0.059	0.069	0.066	0.065	0.068	0.060	0.060	121748	110048	104448	107272	105716	99880	119988	117996	117800	110780	9848	9916	9884	9844	9892	9908	9916	9956	9880	9916
Gordonia phage GAL1 GCF_001884535.1 2016-11-15	50654	leon0	51013	0.061	0.060	0.062	0.064	0.060	0.064	0.062	0.060	0.062	0.063	0.043	0.044	0.044	0.045	0.044	0.045	0.044	0.044	0.044	0.040	8200	8048	8164	8208	8080	8084	8164	8372	8220	8268	6908	6872	6952	6892	6836	6856	7000	6880	6840	6916
Gordonia phage GAL1 GCF_001884535.1 2016-11-15	50654	lfastqc	22564	0.623	0.599	0.623	0.608	0.608	0.597	0.596	0.608	0.606	0.588	0.588	0.577	0.576	0.586	0.573	0.572	0.580	0.581	0.578	0.579	436696	436652	436660	436640	436760	436712	436764	436628	436628	436720	435812	435796	435888	435716	435800	435900	435800	435832	435724	435816
Gordonia phage GAL1 GCF_001884535.1 2016-11-15	50654	lfastqc0	101443	0.047	0.043	0.045	0.045	0.048	0.044	0.049	0.048	0.048	0.048	0.038	0.043	0.040	0.037	0.043	0.041	0.039	0.043	0.040	0.041	7576	7632	7628	7588	7584	7620	7620	7648	7488	7576	7108	7008	6952	7036	7032	7132	7176	7148	7004	6996
Gordonia phage GAL1 GCF_001884535.1 2016-11-15	50654	lfqc	20565	0.552	0.529	0.541	0.538	0.542	0.525	0.540	0.548	0.544	0.526	0.337	0.333	0.343	0.333	0.339	0.324	0.338	0.333	0.323	0.331	86800	86856	86788	86648	86804	86792	86656	86836	86832	86676	86988	86852	87056	87056	86944	86984	87020	87036	87004	87056
Gordonia phage GAL1 GCF_001884535.1 2016-11-15	50654	lfqc0	100177	0.044	0.045	0.046	0.048	0.044	0.048	0.047	0.047	0.046	0.047	0.038	0.034	0.034	0.035	0.037	0.038	0.038	0.037	0.036	0.038	8072	7996	7872	8024	8088	7968	8080	8040	7892	8172	7332	7364	7352	7456	7500	7180	7380	7300	7484	7304
Gordonia phage GAL1 GCF_001884535.1 2016-11-15	50654	lizard-10	28910	0.003	0.003	0.003	0.002	0.002	0.003	0.003	0.003	0.003	0.003	0.003	0.003	0.003	0.002	0.003	0.003	0.003	0.003	0.003	0.003	1968	2028	2036	1868	2032	1868	1976	1928	2008	1956	1920	1908	1928	1900	1900	1908	1836	1796	1892	1928
Gordonia phage GAL1 GCF_001884535.1 2016-11-15	50654	lizard-11	28625	0.005	0.004	0.004	0.004	0.005	0.004	0.005	0.004	0.004	0.005	0.003	0.003	0.003	0.003	0.003	0.003	0.003	0.003	0.003	0.003	2804	2732	2876	2744	2800	2712	2732	2748	2796	2880	1920	1836	1860	1872	1788	1824	1908	1848	1880	1932
Gordonia phage GAL1 GCF_001884535.1 2016-11-15	50654	lizard-12	28139	0.006	0.005	0.005	0.005	0.005	0.006	0.006	0.005	0.005	0.005	0.003	0.003	0.003	0.003	0.003	0.003	0.003	0.003	0.003	0.003	2680	2684	2672	2704	2696	2676	2720	2700	2692	2812	1920	1860	1844	1940	1808	1820	1804	1904	1860	1900
Gordonia phage GAL1 GCF_001884535.1 2016-11-15	50654	lizard-13	26566	0.006	0.007	0.007	0.007	0.007	0.004	0.007	0.007	0.007	0.006	0.003	0.003	0.003	0.003	0.003	0.003	0.003	0.003	0.003	0.003	2952	2924	2916	2984	2980	2980	2988	2944	2992	2940	1812	1924	1908	1860	1912	1944	1936	1872	1884	1816
Gordonia phage GAL1 GCF_001884535.1 2016-11-15	50654	lizard-14	25030	0.007	0.008	0.007	0.007	0.007	0.007	0.007	0.007	0.007	0.005	0.003	0.002	0.003	0.003	0.003	0.003	0.003	0.003	0.003	0.003	3028	2884	2972	2904	2888	2880	3032	3028	2988	2988	1892	1904	1908	1928	1896	1948	1948	1920	1836	1792
Gordonia phage GAL1 GCF_001884535.1 2016-11-15	50654	lizard-15	23835	0.008	0.009	0.008	0.008	0.009	0.008	0.008	0.009	0.006	0.007	0.003	0.002	0.003	0.003	0.003	0.002	0.003	0.003	0.003	0.003	2956	2976	2984	2908	3032	2944	2896	2888	2904	2952	1892	1988	1868	1824	1820	1880	1840	1900	1844	1852
Gordonia phage GAL1 GCF_001884535.1 2016-11-15	50654	lizard-16	24746	0.010	0.011	0.011	0.007	0.010	0.011	0.007	0.010	0.010	0.008	0.002	0.003	0.003	0.003	0.003	0.003	0.003	0.003	0.003	0.002	2732	2812	2784	2824	2732	2784	2764	2748	2728	2744	1860	1908	1844	1876	1832	1888	1944	1916	1836	1864
Gordonia phage GAL1 GCF_001884535.1 2016-11-15	50654	lizard-17	21695	0.021	0.026	0.027	0.025	0.025	0.016	0.026	0.024	0.026	0.023	0.003	0.003	0.003	0.003	0.003	0.003	0.003	0.003	0.003	0.003	2784	2828	2812	2728	2728	2784	2728	2784	2868	2880	1928	1820	1784	1888	1924	1872	1812	1880	1852	1892
Gordonia phage GAL1 GCF_001884535.1 2016-11-15	50654	lizard-18	20692	0.019	0.020	0.022	0.018	0.022	0.021	0.013	0.013	0.019	0.022	0.002	0.002	0.002	0.002	0.002	0.002	0.002	0.002	0.002	0.002	3012	2992	3084	3052	3052	3004	3004	3092	3080	2992	1904	1892	1952	1888	1800	1892	1908	1932	1804	1804
Gordonia phage GAL1 GCF_001884535.1 2016-11-15	50654	lizard-19	20678	0.016	0.020	0.019	0.019	0.021	0.024	0.022	0.020	0.022	0.021	0.003	0.003	0.003	0.002	0.002	0.002	0.003	0.003	0.002	0.003	4240	4220	4252	4344	4244	4216	4252	4212	4252	4204	1832	1968	1888	1860	1912	1992	1760	1812	1816	1860
Gordonia phage GAL1 GCF_001884535.1 2016-11-15	50654	lizard-20	28692	0.003	0.004	0.003	0.004	0.004	0.003	0.003	0.003	0.002	0.003	0.002	0.003	0.002	0.002	0.003	0.003	0.003	0.003	0.003	0.003	2024	1932	1888	1864	1980	1904	1888	2024	1932	2024	1868	1888	1800	1832	1908	1932	1852	1892	1960	1876
Gordonia phage GAL1 GCF_001884535.1 2016-11-15	50654	lizard-21	28700	0.003	0.003	0.004	0.004	0.004	0.004	0.004	0.004	0.004	0.004	0.003	0.003	0.003	0.003	0.003	0.003	0.003	0.003	0.003	0.003	1880	1972	1884	1928	1944	2032	2020	1944	1944	2012	1792	1896	1808	1844	1892	1940	1924	1884	1796	1952
Gordonia phage GAL1 GCF_001884535.1 2016-11-15	50654	lizard-22	28667	0.005	0.005	0.005	0.005	0.005	0.005	0.005	0.005	0.005	0.005	0.002	0.003	0.003	0.003	0.003	0.003	0.003	0.003	0.003	0.003	2728	2764	2664	2688	2712	2772	2760	2700	2816	2664	1844	1908	1852	1808	1860	1888	1868	1940	1988	1880
Gordonia phage GAL1 GCF_001884535.1 2016-11-15	50654	lizard-23	28796	0.008	0.007	0.007	0.006	0.007	0.008	0.005	0.007	0.005	0.007	0.003	0.003	0.003	0.003	0.003	0.003	0.003	0.003	0.003	0.003	2896	2936	2980	2976	2924	2976	3000	2900	2972	2904	1892	1884	1896	1976	1856	1972	1936	1840	1932	1876
Gordonia phage GAL1 GCF_001884535.1 2016-11-15	50654	lizard-24	27499	0.015	0.008	0.018	0.016	0.013	0.013	0.012	0.014	0.015	0.010	0.003	0.003	0.003	0.002	0.002	0.003	0.003	0.002	0.003	0.003	9196	9196	9120	9144	9144	9120	9104	9144	9124	9164	1836	1848	1992	1968	1944	1848	1860	1916	1932	1816
Gordonia phage GAL1 GCF_001884535.1 2016-11-15	50654	lizard-25	27042	0.012	0.012	0.007	0.010	0.009	0.007	0.007	0.013	0.014	0.013	0.002	0.003	0.003	0.003	0.002	0.002	0.002	0.003	0.002	0.003	4028	4024	4036	4028	3992	3956	3952	3952	3932	3996	1860	1928	1964	1900	1844	1816	1808	1816	1880	1992
Gordonia phage GAL1 GCF_001884535.1 2016-11-15	50654	lizard-26	22217	0.017	0.019	0.022	0.023	0.019	0.021	0.021	0.022	0.018	0.013	0.002	0.003	0.003	0.003	0.003	0.003	0.003	0.003	0.003	0.003	4284	4260	4200	4220	4264	4220	4300	4260	4316	4340	1908	1776	1868	1804	1836	1828	1840	1876	1876	1908
Gordonia phage GAL1 GCF_001884535.1 2016-11-15	50654	lizard-27	20652	0.021	0.021	0.015	0.022	0.024	0.024	0.024	0.022	0.025	0.024	0.003	0.003	0.003	0.002	0.003	0.003	0.002	0.002	0.003	0.003	4304	4248	4308	4248	4240	4216	4224	4200	4240	4204	1872	1860	1808	1788	1836	1968	1880	1812	1892	1840
Gordonia phage GAL1 GCF_001884535.1 2016-11-15	50654	lizard-28	20652	0.023	0.015	0.023	0.024	0.023	0.024	0.024	0.021	0.024	0.022	0.002	0.002	0.002	0.002	0.003	0.002	0.002	0.003	0.003	0.003	4288	4304	4268	4292	4244	4352	4252	4256	4348	4304	1776	1920	1932	1864	1864	1820	1936	1908	1848	1904
Gordonia phage GAL1 GCF_001884535.1 2016-11-15	50654	lizard-29	20652	0.022	0.015	0.022	0.024	0.015	0.024	0.024	0.024	0.024	0.024	0.003	0.002	0.002	0.002	0.002	0.003	0.002	0.002	0.003	0.003	4200	4288	4352	4348	4252	4308	4352	4284	4348	4348	1852	1832	1832	1888	1876	1796	1912	1892	1920	1808
Gordonia phage GAL1 GCF_001884535.1 2016-11-15	50654	lizard-30	19719	0.004	0.003	0.003	0.003	0.003	0.003	0.003	0.003	0.003	0.003	0.003	0.003	0.003	0.003	0.003	0.003	0.003	0.003	0.003	0.003	1968	1916	1896	1948	1920	1936	1908	1992	1968	1884	1904	1860	1848	1896	1976	1940	1908	1948	1872	1988
Gordonia phage GAL1 GCF_001884535.1 2016-11-15	50654	lizard-31	21609	0.005	0.005	0.005	0.005	0.005	0.005	0.005	0.005	0.005	0.003	0.003	0.003	0.003	0.003	0.003	0.003	0.003	0.003	0.003	0.003	2752	2812	2816	2796	2728	2744	2772	2872	2728	2724	1936	1952	1936	1904	1876	1880	1928	1916	1988	1820
Gordonia phage GAL1 GCF_001884535.1 2016-11-15	50654	lizard-32	19246	0.004	0.004	0.004	0.004	0.004	0.005	0.004	0.004	0.004	0.004	0.003	0.003	0.003	0.003	0.003	0.003	0.003	0.003	0.003	0.003	1968	1976	1920	1988	2004	1880	1952	1964	1924	1952	1848	1864	1908	1888	1824	1828	1824	1912	1948	1768
Gordonia phage GAL1 GCF_001884535.1 2016-11-15	50654	lizard-33	19180	0.006	0.006	0.006	0.005	0.004	0.006	0.006	0.006	0.006	0.005	0.003	0.003	0.003	0.003	0.003	0.003	0.003	0.003	0.003	0.003	2708	2660	2696	2700	2672	2752	2736	2812	2672	2756	1904	1912	1824	1856	1836	1896	1832	1916	1828	1960
Gordonia phage GAL1 GCF_001884535.1 2016-11-15	50654	lizard-34	18748	0.007	0.007	0.005	0.007	0.006	0.005	0.007	0.005	0.006	0.006	0.003	0.003	0.003	0.003	0.003	0.003	0.003	0.003	0.003	0.003	2996	2948	2968	3000	2924	2880	2952	2996	2924	2904	1900	1856	1944	1888	1816	1792	1864	1800	1868	1948
Gordonia phage GAL1 GCF_001884535.1 2016-11-15	50654	lizard-35	18306	0.008	0.008	0.007	0.007	0.006	0.007	0.006	0.007	0.008	0.008	0.003	0.003	0.003	0.003	0.003	0.003	0.003	0.002	0.003	0.003	2900	3032	3016	2980	2884	2948	2924	2900	2884	2936	1892	1820	1844	1872	1796	1824	1812	1904	1944	1820
Gordonia phage GAL1 GCF_001884535.1 2016-11-15	50654	lizard-36	20269	0.009	0.009	0.005	0.009	0.009	0.006	0.009	0.008	0.009	0.008	0.003	0.003	0.003	0.003	0.003	0.003	0.003	0.003	0.003	0.002	2876	3036	2968	2900	2984	2920	2980	3032	2908	3036	1888	1960	1920	1912	1968	1808	1908	1916	1880	1860
Gordonia phage GAL1 GCF_001884535.1 2016-11-15	50654	lizard-37	18166	0.011	0.010	0.010	0.007	0.007	0.009	0.011	0.011	0.009	0.005	0.003	0.003	0.003	0.003	0.003	0.003	0.003	0.003	0.003	0.003	2788	2872	2824	2760	2740	2872	2768	2832	2820	2728	1944	1892	1872	1936	1844	1976	1932	1844	1872	1828
Gordonia phage GAL1 GCF_001884535.1 2016-11-15	50654	lizard-38	18608	0.024	0.026	0.023	0.024	0.026	0.026	0.017	0.024	0.026	0.022	0.003	0.003	0.003	0.003	0.003	0.003	0.003	0.003	0.003	0.003	2780	2876	2812	2872	2832	2880	2732	2732	2744	2820	1940	1976	1820	1852	1844	1820	1828	1968	1840	1940
Gordonia phage GAL1 GCF_001884535.1 2016-11-15	50654	lizard-39	16554	0.022	0.020	0.021	0.020	0.022	0.014	0.021	0.021	0.020	0.022	0.003	0.003	0.003	0.002	0.003	0.003	0.003	0.003	0.003	0.003	4220	4200	4248	4240	4284	4208	4216	4272	4212	4248	1800	1972	1932	1868	1836	1852	1884	1924	1796	1956
Gordonia phage GAL1 GCF_001884535.1 2016-11-15	50654	lizard-40	20848	0.004	0.004	0.004	0.004	0.004	0.004	0.004	0.004	0.004	0.004	0.003	0.003	0.003	0.003	0.003	0.003	0.003	0.003	0.003	0.003	2000	1876	1964	1964	1888	1920	2032	2036	2036	1920	1876	1928	1948	1932	1900	1944	1908	1900	1968	1984
Gordonia phage GAL1 GCF_001884535.1 2016-11-15	50654	lizard-41	20433	0.004	0.004	0.004	0.004	0.004	0.004	0.004	0.004	0.004	0.004	0.003	0.003	0.003	0.003	0.003	0.003	0.003	0.003	0.003	0.003	2000	1992	1888	1984	1876	2032	1956	1892	2020	2036	1804	1880	1856	1932	1844	1880	1804	1912	1848	1896
Gordonia phage GAL1 GCF_001884535.1 2016-11-15	50654	lizard-42	20374	0.005	0.006	0.006	0.005	0.005	0.005	0.005	0.005	0.005	0.005	0.003	0.003	0.003	0.003	0.003	0.003	0.003	0.003	0.003	0.003	2776	2700	2772	2744	2724	2720	2764	2660	2808	2668	1916	1908	1892	1876	1904	1860	1964	1896	1844	1932
Gordonia phage GAL1 GCF_001884535.1 2016-11-15	50654	lizard-43	19696	0.008	0.008	0.006	0.007	0.008	0.008	0.006	0.008	0.007	0.005	0.003	0.003	0.003	0.003	0.003	0.003	0.003	0.003	0.003	0.003	2940	3024	3036	2996	2904	2988	3028	2936	2908	2908	1860	1888	1908	1932	1924	1852	1996	1964	1964	1908
Gordonia phage GAL1 GCF_001884535.1 2016-11-15	50654	lizard-44	18741	0.014	0.013	0.014	0.018	0.016	0.016	0.016	0.016	0.016	0.016	0.003	0.003	0.003	0.003	0.003	0.003	0.003	0.003	0.003	0.003	9196	9204	9176	9256	9204	9256	9200	9176	9172	9184	1844	1892	1880	1792	1924	1900	1816	1964	1944	1840
Gordonia phage GAL1 GCF_001884535.1 2016-11-15	50654	lizard-45	18727	0.010	0.011	0.009	0.014	0.011	0.013	0.013	0.013	0.008	0.013	0.003	0.003	0.003	0.003	0.003	0.003	0.003	0.003	0.003	0.003	4036	3996	3936	4024	4044	4040	4040	4048	3956	3980	1876	1888	1896	1944	1792	1792	1844	1916	1908	1884
Gordonia phage GAL1 GCF_001884535.1 2016-11-15	50654	lizard-46	18629	0.017	0.019	0.020	0.019	0.017	0.015	0.017	0.016	0.019	0.017	0.002	0.002	0.003	0.003	0.003	0.003	0.003	0.003	0.003	0.003	4100	4008	3960	4056	3988	4004	3996	4004	4104	4040	1896	1788	1900	1872	1868	1856	1856	1880	1896	1888
Gordonia phage GAL1 GCF_001884535.1 2016-11-15	50654	lizard-47	17204	0.021	0.013	0.013	0.021	0.022	0.020	0.020	0.022	0.021	0.013	0.003	0.003	0.002	0.002	0.003	0.003	0.003	0.003	0.003	0.003	4348	4244	4252	4284	4256	4220	4220	4216	4216	4344	1800	2000	1888	1852	1924	1972	1988	1936	1804	1912
Gordonia phage GAL1 GCF_001884535.1 2016-11-15	50654	lizard-48	16176	0.022	0.022	0.023	0.024	0.024	0.024	0.024	0.024	0.024	0.024	0.002	0.002	0.003	0.003	0.003	0.002	0.003	0.003	0.003	0.003	4244	4344	4304	4256	4268	4256	4196	4292	4300	4244	1792	1940	1900	1912	1856	1816	1988	1872	1904	1824
Gordonia phage GAL1 GCF_001884535.1 2016-11-15	50654	lizard-49	16176	0.023	0.022	0.022	0.024	0.020	0.024	0.023	0.015	0.025	0.015	0.003	0.003	0.003	0.003	0.003	0.003	0.003	0.003	0.003	0.003	4288	4256	4204	4212	4296	4216	4240	4264	4288	4196	1828	1856	1884	1864	1888	1788	1976	1936	1980	1928
Gordonia phage GAL1 GCF_001884535.1 2016-11-15	50654	lz4-1	34595	0.003	0.003	0.003	0.003	0.003	0.003	0.003	0.003	0.003	0.003	0.003	0.003	0.003	0.003	0.003	0.003	0.003	0.003	0.003	0.003	1768	1864	1816	1740	1768	1864	1760	1724	1800	1820	1928	1944	1916	1868	1820	1956	1772	1820	1872	1772
Gordonia phage GAL1 GCF_001884535.1 2016-11-15	50654	lz4-2	34595	0.003	0.003	0.003	0.003	0.003	0.003	0.003	0.003	0.003	0.003	0.003	0.003	0.003	0.003	0.003	0.003	0.003	0.003	0.003	0.003	1852	1764	1716	1820	1856	1824	1848	1752	1816	1844	1904	1784	1872	1820	1888	1940	1964	1924	1900	1868
Gordonia phage GAL1 GCF_001884535.1 2016-11-15	50654	lz4-3	27868	0.006	0.006	0.005	0.006	0.005	0.005	0.005	0.004	0.004	0.006	0.003	0.003	0.003	0.003	0.003	0.003	0.003	0.003	0.003	0.003	2016	1980	2016	2012	1972	1904	1900	1924	1928	1936	1900	1848	1856	1828	1932	1776	1932	1860	1864	1932
Gordonia phage GAL1 GCF_001884535.1 2016-11-15	50654	lz4-4	26130	0.006	0.006	0.007	0.006	0.007	0.007	0.005	0.007	0.006	0.006	0.002	0.002	0.003	0.003	0.003	0.003	0.003	0.003	0.003	0.003	1996	1924	1868	2032	1992	1956	1924	1988	1892	1928	1836	1912	1816	1784	1840	1952	1844	1844	1844	1900
Gordonia phage GAL1 GCF_001884535.1 2016-11-15	50654	lz4-5	24576	0.008	0.008	0.008	0.004	0.008	0.008	0.008	0.008	0.008	0.008	0.003	0.003	0.003	0.002	0.003	0.003	0.003	0.003	0.002	0.003	2052	2060	1920	2040	2024	1992	1976	1920	1960	2008	1908	1896	1820	1904	1832	1952	1852	1900	1740	1844
Gordonia phage GAL1 GCF_001884535.1 2016-11-15	50654	lz4-6	23356	0.011	0.011	0.011	0.011	0.011	0.011	0.006	0.011	0.011	0.008	0.003	0.003	0.003	0.003	0.003	0.003	0.003	0.003	0.003	0.003	1904	1980	1952	1888	2028	1964	2008	2012	2004	1984	1848	1856	1840	1840	1924	1944	1812	1904	1860	1768
Gordonia phage GAL1 GCF_001884535.1 2016-11-15	50654	lz4-7	22383	0.013	0.008	0.015	0.013	0.009	0.012	0.017	0.011	0.014	0.016	0.002	0.002	0.003	0.002	0.002	0.003	0.003	0.002	0.002	0.003	1968	1948	1960	1932	2000	1996	2000	1892	2048	2008	1796	1896	1876	1788	1848	1812	1800	1948	1796	1952
Gordonia phage GAL1 GCF_001884535.1 2016-11-15	50654	lz4-8	21829	0.017	0.016	0.013	0.019	0.018	0.010	0.018	0.014	0.020	0.018	0.002	0.002	0.002	0.002	0.003	0.002	0.002	0.002	0.003	0.003	1932	1920	1976	2028	1956	1888	1992	1988	1972	1988	1796	1908	1944	1892	1824	1804	1824	1920	1844	1852
Gordonia phage GAL1 GCF_001884535.1 2016-11-15	50654	lz4-9	21612	0.020	0.020	0.019	0.020	0.022	0.019	0.018	0.016	0.023	0.021	0.002	0.002	0.002	0.003	0.003	0.002	0.002	0.002	0.003	0.002	2044	2008	1920	1928	1968	1952	1996	1948	2000	1964	1764	1852	1948	1904	1756	1824	1940	1856	1928	1824
Gordonia phage GAL1 GCF_001884535.1 2016-11-15	50654	lzop-1	25387	0.003	0.004	0.003	0.004	0.004	0.004	0.004	0.004	0.004	0.004	0.003	0.003	0.003	0.003	0.003	0.003	0.003	0.003	0.003	0.003	2188	2188	2260	2324	2264	2192	2256	2268	2328	2200	1800	1800	1796	1800	1740	1812	1728	1796	1740	1800
Gordonia phage GAL1 GCF_001884535.1 2016-11-15	50654	lzop-9	18972	0.054	0.058	0.056	0.057	0.055	0.053	0.055	0.056	0.055	0.057	0.003	0.003	0.003	0.002	0.003	0.003	0.003	0.003	0.003	0.003	2536	2512	2524	2464	2532	2592	2536	2468	2464	2536	1800	1716	1788	1744	1796	1796	1744	1796	1800	1740
Gordonia phage GAL1 GCF_001884535.1 2016-11-15	50654	lzturbo-10-1t	34509	0.003	0.002	0.003	0.003	0.003	0.003	0.003	0.003	0.003	0.003	0.018	0.016	0.017	0.018	0.015	0.013	0.016	0.011	0.013	0.013	1812	1720	1788	1736	1744	1716	1684	1716	1712	1780	5636	5580	5628	5680	5572	5584	5648	5560	5576	5664
Gordonia phage GAL1 GCF_001884535.1 2016-11-15	50654	lzturbo-10-4t	34509	0.003	0.003	0.003	0.003	0.003	0.003	0.003	0.003	0.003	0.003	0.012	0.017	0.017	0.016	0.017	0.016	0.017	0.018	0.017	0.018	1724	1716	1772	1740	1732	1728	1740	1812	1744	1732	5772	5704	5680	5584	5632	5684	5592	5632	5596	5644
Gordonia phage GAL1 GCF_001884535.1 2016-11-15	50654	lzturbo-11-1t	32028	0.004	0.003	0.004	0.004	0.004	0.004	0.004	0.004	0.004	0.004	0.017	0.018	0.017	0.016	0.016	0.016	0.016	0.018	0.018	0.017	1880	1876	1876	1880	1876	1880	1880	1880	1880	1880	5596	5692	5672	5640	5652	5648	5660	5680	5640	5476
Gordonia phage GAL1 GCF_001884535.1 2016-11-15	50654	lzturbo-11-4t	32028	0.005	0.004	0.005	0.005	0.004	0.005	0.005	0.005	0.005	0.005	0.016	0.012	0.013	0.016	0.015	0.013	0.013	0.013	0.013	0.015	1740	1760	1788	1716	1716	1768	1688	1784	1736	1708	5552	5640	5660	5636	5628	5640	5592	5712	5580	5648
Gordonia phage GAL1 GCF_001884535.1 2016-11-15	50654	lzturbo-12-1t	24043	0.017	0.020	0.015	0.018	0.015	0.017	0.012	0.010	0.018	0.010	0.017	0.018	0.016	0.017	0.018	0.018	0.016	0.016	0.016	0.018	17192	17192	17192	17192	17192	17192	17188	17188	17188	17192	5588	5632	5636	5452	5676	5648	5460	5688	5632	5620
Gordonia phage GAL1 GCF_001884535.1 2016-11-15	50654	lzturbo-12-4t	24043	0.018	0.018	0.018	0.011	0.012	0.011	0.016	0.016	0.014	0.018	0.016	0.015	0.015	0.016	0.019	0.016	0.018	0.011	0.016	0.015	16368	16368	16368	16368	16368	16368	16368	16368	16368	16368	5712	5664	5712	5676	5600	5464	5772	5592	5596	5588
Gordonia phage GAL1 GCF_001884535.1 2016-11-15	50654	lzturbo-19-1t	20677	0.024	0.020	0.023	0.024	0.024	0.022	0.023	0.024	0.024	0.024	0.016	0.013	0.013	0.014	0.016	0.015	0.016	0.017	0.018	0.018	2668	2668	2672	2672	2672	2668	2672	2672	2672	2672	5716	5620	5672	5680	5604	5644	5712	5716	5596	5716
Gordonia phage GAL1 GCF_001884535.1 2016-11-15	50654	lzturbo-19-4t	20677	0.023	0.023	0.022	0.023	0.023	0.022	0.025	0.022	0.021	0.021	0.015	0.015	0.012	0.017	0.018	0.016	0.020	0.016	0.018	0.016	1680	1720	1716	1740	1696	1712	1740	1788	1716	1744	5660	5672	5644	5596	5764	5588	5476	5664	5640	5656
Gordonia phage GAL1 GCF_001884535.1 2016-11-15	50654	lzturbo-20-1t	24030	0.003	0.003	0.003	0.003	0.003	0.003	0.003	0.003	0.003	0.003	0.016	0.017	0.017	0.014	0.017	0.016	0.018	0.016	0.016	0.014	1756	1764	1716	1696	1692	1688	1736	1744	1772	1692	5568	5660	5664	5620	5624	5712	5592	5632	5476	5560
Gordonia phage GAL1 GCF_001884535.1 2016-11-15	50654	lzturbo-20-4t	24030	0.003	0.003	0.003	0.003	0.004	0.003	0.004	0.004	0.004	0.003	0.017	0.018	0.011	0.017	0.016	0.016	0.017	0.018	0.015	0.018	1724	1720	1700	1680	1768	1764	1720	1772	1716	1788	5564	5772	5592	5628	5556	5616	5600	5592	5692	5676
Gordonia phage GAL1 GCF_001884535.1 2016-11-15	50654	lzturbo-21-1t	22808	0.004	0.003	0.004	0.003	0.004	0.004	0.004	0.004	0.004	0.004	0.018	0.015	0.016	0.016	0.018	0.016	0.018	0.015	0.018	0.017	1940	1936	1940	1940	1940	1936	1940	1936	1936	1936	5668	5652	5576	5696	5668	5592	5612	5596	5664	5664
Gordonia phage GAL1 GCF_001884535.1 2016-11-15	50654	lzturbo-21-4t	22808	0.004	0.005	0.004	0.004	0.005	0.005	0.004	0.005	0.005	0.005	0.019	0.018	0.012	0.012	0.016	0.015	0.015	0.017	0.018	0.015	1728	1736	1700	1716	1732	1712	1740	1740	1772	1724	5660	5632	5564	5568	5640	5592	5656	5764	5660	5580
Gordonia phage GAL1 GCF_001884535.1 2016-11-15	50654	lzturbo-22-1t	21184	0.049	0.047	0.044	0.045	0.046	0.035	0.044	0.042	0.046	0.044	0.016	0.016	0.018	0.016	0.015	0.013	0.013	0.013	0.012	0.013	66880	66884	66884	66880	66884	66880	66884	66884	66880	66880	5636	5668	5660	5688	5584	5672	5768	5684	5452	5672
Gordonia phage GAL1 GCF_001884535.1 2016-11-15	50654	lzturbo-22-4t	21184	0.050	0.048	0.048	0.045	0.044	0.046	0.043	0.046	0.044	0.044	0.015	0.024	0.016	0.015	0.018	0.015	0.016	0.017	0.018	0.018	65796	65796	65796	65796	65796	65796	65796	65796	65796	65796	5588	5576	5676	5740	5660	5668	5660	5628	5696	5676
Gordonia phage GAL1 GCF_001884535.1 2016-11-15	50654	lzturbo-29-1t	18512	0.025	0.024	0.024	0.024	0.024	0.021	0.016	0.024	0.026	0.022	0.018	0.012	0.013	0.017	0.017	0.017	0.018	0.016	0.017	0.013	2732	2728	2732	2732	2732	2728	2732	2732	2728	2732	5664	5588	5748	5744	5672	5588	5632	5556	5580	5608
Gordonia phage GAL1 GCF_001884535.1 2016-11-15	50654	lzturbo-29-4t	18512	0.024	0.026	0.023	0.026	0.017	0.023	0.016	0.026	0.027	0.023	0.016	0.012	0.016	0.016	0.018	0.019	0.016	0.016	0.017	0.016	1716	1684	1716	1756	1728	1716	1756	1752	1712	1740	5660	5716	5644	5536	5640	5644	5716	5572	5464	5560
Gordonia phage GAL1 GCF_001884535.1 2016-11-15	50654	lzturbo-30-1t	16517	0.004	0.004	0.003	0.004	0.004	0.004	0.004	0.004	0.004	0.004	0.017	0.018	0.016	0.017	0.016	0.019	0.017	0.019	0.016	0.017	1816	1780	1704	1720	1728	1708	1736	1700	1712	1716	5572	5668	5684	5740	5640	5680	5560	5528	5656	5696
Gordonia phage GAL1 GCF_001884535.1 2016-11-15	50654	lzturbo-30-4t	16517	0.004	0.004	0.004	0.004	0.004	0.004	0.004	0.004	0.004	0.004	0.017	0.016	0.016	0.019	0.016	0.018	0.018	0.015	0.019	0.017	1696	1696	1692	1744	1684	1716	1788	1732	1684	1756	5588	5608	5708	5656	5680	5584	5660	5656	5744	5556
Gordonia phage GAL1 GCF_001884535.1 2016-11-15	50654	lzturbo-31-1t	16366	0.005	0.005	0.004	0.005	0.005	0.005	0.005	0.005	0.003	0.005	0.017	0.016	0.018	0.017	0.019	0.017	0.017	0.017	0.015	0.017	2268	2268	2268	2268	2264	2268	2268	2264	2268	2264	5444	5688	5608	5656	5648	5592	5588	5568	5592	5464
Gordonia phage GAL1 GCF_001884535.1 2016-11-15	50654	lzturbo-31-4t	16366	0.005	0.005	0.006	0.006	0.006	0.006	0.005	0.006	0.005	0.005	0.016	0.017	0.018	0.016	0.017	0.017	0.016	0.018	0.019	0.016	1700	1772	1748	1696	1740	1700	1744	1756	1752	1692	5640	5600	5768	5476	5572	5448	5676	5640	5712	5664
Gordonia phage GAL1 GCF_001884535.1 2016-11-15	50654	lzturbo-32-1t	16715	0.089	0.084	0.077	0.080	0.071	0.080	0.080	0.081	0.079	0.080	0.016	0.016	0.018	0.016	0.017	0.017	0.019	0.017	0.018	0.017	132420	132420	132420	132420	132416	132416	132420	132416	132420	132420	5648	5596	5588	5668	5436	5628	5684	5680	5588	5560
Gordonia phage GAL1 GCF_001884535.1 2016-11-15	50654	lzturbo-32-4t	16715	0.085	0.080	0.080	0.079	0.073	0.080	0.080	0.073	0.079	0.078	0.017	0.013	0.018	0.012	0.016	0.016	0.019	0.018	0.017	0.018	131328	131328	131328	131328	131328	131328	131328	131328	131328	131328	5676	5572	5764	5568	5576	5632	5436	5732	5644	5776
Gordonia phage GAL1 GCF_001884535.1 2016-11-15	50654	lzturbo-39-1t	16570	0.024	0.028	0.027	0.028	0.028	0.028	0.028	0.026	0.025	0.019	0.016	0.016	0.018	0.019	0.016	0.012	0.018	0.017	0.014	0.018	3352	3356	3356	3356	3352	3352	3352	3352	3352	3348	5464	5632	5460	5664	5588	5592	5656	5592	5588	5448
Gordonia phage GAL1 GCF_001884535.1 2016-11-15	50654	lzturbo-39-4t	16570	0.028	0.027	0.028	0.028	0.025	0.026	0.028	0.019	0.023	0.026	0.017	0.018	0.016	0.018	0.014	0.014	0.018	0.017	0.018	0.012	2312	2312	2312	2312	2312	2312	2312	2312	2312	2312	5720	5588	5684	5636	5652	5588	5564	5732	5636	5764
Gordonia phage GAL1 GCF_001884535.1 2016-11-15	50654	lzturbo-49-1t	14513	0.031	0.034	0.034	0.034	0.036	0.033	0.025	0.034	0.031	0.033	0.018	0.019	0.022	0.021	0.022	0.019	0.022	0.019	0.021	0.020	3524	3528	3524	3528	3524	3524	3524	3528	3528	3524	5636	5588	5572	5588	5708	5708	5736	5628	5664	5708
Gordonia phage GAL1 GCF_001884535.1 2016-11-15	50654	lzturbo-49-4t	14513	0.032	0.036	0.035	0.034	0.025	0.031	0.035	0.035	0.033	0.033	0.015	0.018	0.020	0.019	0.022	0.018	0.022	0.019	0.019	0.022	2436	2436	2436	2436	2436	2436	2436	2436	2436	2436	5644	5608	5692	5592	5636	5680	5680	5472	5648	5644
Gordonia phage GAL1 GCF_001884535.1 2016-11-15	50654	mfc-1	12666	0.199	0.190	0.196	0.196	0.187	0.188	0.197	0.194	0.192	0.192	0.187	0.187	0.189	0.179	0.171	0.177	0.164	0.186	0.170	0.184	214132	214248	214168	214220	214308	214168	214224	214156	214220	214160	213304	213104	213196	213196	213340	213344	213244	213248	213284	213192
Gordonia phage GAL1 GCF_001884535.1 2016-11-15	50654	mfc-2	12178	0.196	0.195	0.198	0.201	0.197	0.170	0.193	0.173	0.188	0.192	0.187	0.186	0.181	0.190	0.169	0.189	0.176	0.187	0.175	0.184	214624	214788	214644	214640	214708	214696	214692	214644	214636	214548	213680	213744	213740	213784	213732	213696	213676	213704	213684	213736
Gordonia phage GAL1 GCF_001884535.1 2016-11-15	50654	mfc-3	12247	0.328	0.316	0.344	0.321	0.316	0.340	0.331	0.337	0.341	0.338	0.308	0.310	0.290	0.306	0.309	0.306	0.305	0.287	0.309	0.309	436840	436812	436780	436872	436896	436840	436736	436804	436716	436796	435832	435820	435828	435908	435732	435820	435732	435812	435936	435844
Gordonia phage GAL1 GCF_001884535.1 2016-11-15	50654	minicom0	101552	0.072	0.069	0.071	0.071	0.071	0.073	0.072	0.071	0.071	0.070	0.058	0.060	0.062	0.059	0.059	0.058	0.058	0.059	0.060	0.061	8392	8404	8356	8348	8416	8352	8360	8308	8196	8352	7908	7988	7988	7888	7944	7860	7960	7916	7992	7912
Gordonia phage GAL1 GCF_001884535.1 2016-11-15	50654	minicom1t	31089	5.892	5.908	5.908	5.766	5.785	5.836	5.847	5.831	5.883	5.830	0.130	0.122	0.126	0.119	0.125	0.120	0.118	0.126	0.122	0.124	1320956	1320948	1320984	1321160	1320948	1321140	1321028	1321024	1321024	1320940	11844	11792	12032	11996	11908	12024	11800	11908	11920	11692
Gordonia phage GAL1 GCF_001884535.1 2016-11-15	50654	minicom4t	31089	5.881	5.881	5.907	5.805	5.818	5.875	5.865	5.895	5.772	5.864	0.118	0.126	0.116	0.122	0.121	0.126	0.120	0.118	0.129	0.129	1324796	1324844	1324712	1324896	1324980	1324808	1324852	1324756	1324844	1324704	12020	11864	11816	11852	11928	11876	11788	11940	11928	11988
Gordonia phage GAL1 GCF_001884535.1 2016-11-15	50654	naf-1	12385	0.004	0.003	0.004	0.004	0.004	0.004	0.004	0.004	0.004	0.004	0.003	0.003	0.003	0.003	0.003	0.003	0.003	0.003	0.003	0.003	2644	2576	2640	2620	2544	2636	2628	2552	2600	2644	1740	1728	1840	1812	1748	1796	1816	1728	1748	1792
Gordonia phage GAL1 GCF_001884535.1 2016-11-15	50654	naf-2	12385	0.005	0.005	0.005	0.005	0.005	0.005	0.005	0.005	0.004	0.005	0.003	0.003	0.003	0.003	0.003	0.003	0.003	0.003	0.003	0.003	3604	3576	3564	3608	3424	3524	3588	3504	3552	3580	1792	1804	1812	1720	1844	1736	1784	1744	1744	1816
Gordonia phage GAL1 GCF_001884535.1 2016-11-15	50654	naf-3	12545	0.008	0.005	0.008	0.006	0.007	0.007	0.007	0.007	0.004	0.007	0.003	0.003	0.003	0.003	0.003	0.003	0.003	0.003	0.003	0.003	6076	6168	6040	6184	6140	6108	6116	6196	6016	6172	1788	1708	1724	1716	1772	1728	1744	1740	1724	1732
Gordonia phage GAL1 GCF_001884535.1 2016-11-15	50654	naf-4	12547	0.014	0.014	0.012	0.013	0.013	0.008	0.013	0.007	0.009	0.011	0.003	0.003	0.003	0.003	0.002	0.003	0.003	0.003	0.003	0.003	12492	12532	12572	12412	12540	12548	12424	12536	12444	12400	1804	1760	1796	1796	1788	1716	1788	1712	1764	1764
Gordonia phage GAL1 GCF_001884535.1 2016-11-15	50654	naf-5	12563	0.015	0.016	0.013	0.018	0.016	0.018	0.019	0.017	0.015	0.016	0.003	0.003	0.003	0.003	0.002	0.003	0.003	0.003	0.003	0.003	17668	17612	17576	17648	17636	17624	17584	17660	17588	17596	1788	1788	1816	1816	1788	1812	1760	1764	1724	1756
Gordonia phage GAL1 GCF_001884535.1 2016-11-15	50654	naf-6	12563	0.020	0.022	0.020	0.020	0.021	0.021	0.021	0.022	0.021	0.019	0.002	0.003	0.003	0.002	0.003	0.003	0.003	0.003	0.003	0.003	22828	22764	22744	22760	22780	22728	22828	22776	22732	22804	1788	1748	1704	1780	1712	1740	1768	1784	1804	1804
Gordonia phage GAL1 GCF_001884535.1 2016-11-15	50654	naf-7	12568	0.020	0.020	0.021	0.015	0.014	0.020	0.014	0.020	0.023	0.020	0.003	0.003	0.002	0.002	0.002	0.002	0.002	0.002	0.002	0.002	22824	22800	22800	22772	22736	22776	22796	22720	22732	22812	1696	1712	1752	1768	1736	1796	1788	1804	1792	1736
Gordonia phage GAL1 GCF_001884535.1 2016-11-15	50654	naf-8	12568	0.023	0.023	0.019	0.021	0.022	0.020	0.019	0.021	0.022	0.019	0.003	0.003	0.003	0.002	0.003	0.003	0.003	0.003	0.003	0.003	22776	22740	22816	22828	22788	22812	22776	22824	22784	22792	1848	1788	1772	1700	1788	1736	1840	1796	1736	1784
Gordonia phage GAL1 GCF_001884535.1 2016-11-15	50654	naf-9	12568	0.027	0.028	0.028	0.026	0.027	0.027	0.022	0.030	0.027	0.026	0.003	0.003	0.003	0.003	0.003	0.003	0.003	0.003	0.003	0.003	33024	33004	33016	32960	33020	33032	33076	33008	33024	33020	1776	1848	1832	1768	1788	1744	1696	1772	1840	1768
Gordonia phage GAL1 GCF_001884535.1 2016-11-15	50654	naf-10	12568	0.047	0.046	0.038	0.042	0.043	0.041	0.042	0.041	0.042	0.043	0.002	0.003	0.002	0.002	0.003	0.003	0.002	0.003	0.003	0.003	63728	63780	63660	63752	63700	63784	63688	63688	63700	63780	1792	1800	1724	1744	1836	1768	1744	1732	1844	1800
Gordonia phage GAL1 GCF_001884535.1 2016-11-15	50654	naf-11	12568	0.083	0.075	0.074	0.074	0.068	0.077	0.075	0.077	0.075	0.076	0.003	0.002	0.003	0.003	0.002	0.003	0.003	0.003	0.003	0.003	125144	125164	125132	125200	125180	125136	125176	125212	125228	125196	1764	1792	1768	1748	1788	1844	1792	1812	1788	1708
Gordonia phage GAL1 GCF_001884535.1 2016-11-15	50654	naf-12	12568	0.080	0.075	0.075	0.068	0.076	0.076	0.068	0.076	0.074	0.075	0.003	0.003	0.003	0.003	0.002	0.003	0.003	0.003	0.003	0.003	125116	125176	125140	125224	125180	125144	125228	125184	125172	125212	1736	1708	1796	1848	1840	1752	1776	1792	1716	1760
Gordonia phage GAL1 GCF_001884535.1 2016-11-15	50654	naf-13	12568	0.083	0.078	0.077	0.074	0.077	0.077	0.076	0.076	0.076	0.074	0.002	0.003	0.002	0.003	0.003	0.003	0.003	0.003	0.003	0.003	125168	125204	125204	125212	125256	125140	125168	125172	125212	125196	1848	1804	1728	1764	1768	1832	1716	1720	1804	1752
Gordonia phage GAL1 GCF_001884535.1 2016-11-15	50654	naf-14	12568	0.151	0.142	0.141	0.131	0.142	0.141	0.142	0.141	0.144	0.143	0.002	0.003	0.002	0.003	0.003	0.002	0.003	0.003	0.003	0.002	248024	248028	248084	248172	247996	248044	248136	248000	248108	247992	1784	1736	1788	1836	1848	1788	1788	1796	1772	1732
Gordonia phage GAL1 GCF_001884535.1 2016-11-15	50654	naf-15	12568	0.183	0.185	0.165	0.163	0.184	0.159	0.181	0.181	0.176	0.163	0.003	0.003	0.003	0.003	0.003	0.003	0.003	0.003	0.003	0.003	329972	329992	330024	329984	330032	329996	330088	330024	330004	329964	1744	1784	1768	1844	1804	1700	1788	1776	1844	1724
Gordonia phage GAL1 GCF_001884535.1 2016-11-15	50654	naf-16	12421	0.105	0.099	0.099	0.098	0.098	0.098	0.098	0.097	0.099	0.100	0.002	0.003	0.002	0.003	0.003	0.003	0.003	0.003	0.003	0.003	166208	166116	166188	166172	166192	166192	166224	166068	166204	166192	1848	1800	1792	1808	1720	1852	1840	1728	1768	1732
Gordonia phage GAL1 GCF_001884535.1 2016-11-15	50654	naf-17	12427	0.151	0.144	0.143	0.143	0.145	0.141	0.140	0.142	0.143	0.142	0.003	0.003	0.003	0.003	0.003	0.003	0.003	0.003	0.003	0.003	248140	248040	248088	248128	248144	248136	247984	248060	248128	248144	1792	1768	1776	1796	1848	1796	1768	1716	1788	1796
Gordonia phage GAL1 GCF_001884535.1 2016-11-15	50654	naf-18	12411	0.146	0.147	0.145	0.146	0.146	0.144	0.145	0.145	0.146	0.141	0.003	0.003	0.003	0.003	0.003	0.002	0.003	0.002	0.003	0.003	250680	250616	250696	250716	250632	250684	250644	250592	250704	250696	1844	1808	1812	1808	1756	1772	1740	1768	1752	1848
Gordonia phage GAL1 GCF_001884535.1 2016-11-15	50654	naf-19	12410	0.244	0.233	0.228	0.224	0.229	0.218	0.226	0.203	0.223	0.222	0.003	0.003	0.002	0.003	0.003	0.003	0.002	0.003	0.003	0.003	414464	414464	414544	414548	414484	414636	414584	414548	414548	414552	1848	1800	1852	1768	1788	1784	1732	1768	1796	1756
Gordonia phage GAL1 GCF_001884535.1 2016-11-15	50654	naf-20	12410	0.423	0.393	0.385	0.419	0.418	0.403	0.417	0.409	0.396	0.407	0.003	0.003	0.002	0.002	0.002	0.003	0.003	0.003	0.002	0.003	824140	824100	824064	824148	824124	824124	824152	824120	824088	824084	1796	1804	1812	1736	1744	1732	1708	1796	1756	1796
Gordonia phage GAL1 GCF_001884535.1 2016-11-15	50654	naf-21	12410	0.792	0.806	0.797	0.783	0.799	0.791	0.786	0.777	0.787	0.798	0.003	0.003	0.003	0.003	0.002	0.002	0.002	0.003	0.002	0.002	1643368	1643372	1643272	1643332	1643268	1643332	1643428	1643392	1643336	1643264	1740	1764	1780	1804	1768	1720	1772	1784	1848	1812
Gordonia phage GAL1 GCF_001884535.1 2016-11-15	50654	naf-22	12410	1.572	1.549	1.532	1.564	1.540	1.541	1.536	1.535	1.559	1.529	0.003	0.003	0.002	0.003	0.003	0.003	0.002	0.003	0.003	0.003	3281688	3281732	3281756	3281724	3281760	3281712	3281836	3281664	3281748	3281684	1708	1804	1736	1788	1844	1800	1780	1800	1804	1696
Gordonia phage GAL1 GCF_001884535.1 2016-11-15	50654	nakamichi-28-81000-i	21203	83.078										0.003	0.002	0.002	0.002	0.002	0.002	0.002	0.002	0.002	0.002	33589232										1728	1740	1736	1712	1712	1704	1768	1740	1692	1712
Gordonia phage GAL1 GCF_001884535.1 2016-11-15	50654	nuht	12957	0.171	0.173	0.166	0.164	0.154	0.161	0.153	0.155	0.164	0.161	0.150	0.147	0.150	0.152	0.148	0.146	0.145	0.149	0.149	0.140	9020	9020	8996	9004	8924	9004	8844	8876	8860	8800	8124	8256	8128	8120	8200	8100	8100	8172	8284	8160
Gordonia phage GAL1 GCF_001884535.1 2016-11-15	50654	nuht0	50744	0.057	0.056	0.052	0.053	0.054	0.051	0.054	0.057	0.053	0.055	0.047	0.046	0.048	0.046	0.050	0.047	0.047	0.048	0.047	0.047	7008	7016	7020	7064	6956	6992	6944	6988	6920	7032	6580	6752	6760	6732	6760	6568	6548	6584	6644	6800
Gordonia phage GAL1 GCF_001884535.1 2016-11-15	50654	pbzip2-1-1t	14228	0.017	0.017	0.017	0.013	0.014	0.013	0.011	0.014	0.011	0.015	0.005	0.008	0.006	0.005	0.005	0.008	0.008	0.007	0.008	0.009	4012	3964	4012	3872	3912	4072	3904	4072	4072	3960	3336	3248	3280	3248	3324	3296	3292	3292	3552	3284
Gordonia phage GAL1 GCF_001884535.1 2016-11-15	50654	pbzip2-1-4t	14228	0.014	0.017	0.014	0.017	0.015	0.017	0.014	0.014	0.014	0.017	0.006	0.009	0.007	0.008	0.008	0.009	0.009	0.006	0.006	0.005	3904	4068	3968	3964	3968	3992	3868	3868	4020	4044	3552	3332	3368	3284	3296	3388	3368	3248	3340	3428
Gordonia phage GAL1 GCF_001884535.1 2016-11-15	50654	pbzip2-2-1t	14228	0.017	0.014	0.016	0.014	0.014	0.016	0.014	0.014	0.016	0.013	0.009	0.008	0.008	0.008	0.008	0.008	0.008	0.005	0.007	0.009	3692	3788	3768	3656	3696	3856	3800	3856	3756	3796	3412	3336	3284	3328	3284	3288	3248	3364	3372	3332
Gordonia phage GAL1 GCF_001884535.1 2016-11-15	50654	pbzip2-2-4t	14228	0.013	0.014	0.015	0.014	0.017	0.014	0.015	0.016	0.009	0.017	0.009	0.005	0.009	0.005	0.004	0.008	0.008	0.008	0.009	0.005	3784	3788	3864	3944	3824	3840	3860	3832	3876	3788	3288	3288	3280	3244	3432	3280	3288	3332	3556	3288
Gordonia phage GAL1 GCF_001884535.1 2016-11-15	50654	pbzip2-3-1t	14228	0.014	0.014	0.013	0.015	0.013	0.013	0.014	0.016	0.014	0.017	0.007	0.008	0.007	0.006	0.004	0.005	0.005	0.008	0.008	0.008	3744	3776	3828	3696	3652	3692	3656	3692	3748	3792	3296	3296	3288	3324	3284	3368	3340	3336	3284	3292
Gordonia phage GAL1 GCF_001884535.1 2016-11-15	50654	pbzip2-3-4t	14228	0.017	0.017	0.017	0.014	0.015	0.015	0.009	0.017	0.017	0.017	0.008	0.009	0.005	0.009	0.007	0.008	0.007	0.008	0.007	0.009	3832	3748	3776	3924	3840	3780	3860	3776	3780	3908	3284	3368	3244	3556	3388	3552	3336	3548	3324	3288
Gordonia phage GAL1 GCF_001884535.1 2016-11-15	50654	pbzip2-4-1t	14228	0.015	0.014	0.015	0.017	0.017	0.014	0.016	0.015	0.014	0.014	0.007	0.007	0.006	0.006	0.008	0.006	0.009	0.007	0.009	0.008	3836	3692	3740	3736	3732	3740	3804	3736	3816	3856	3284	3548	3332	3288	3552	3280	3288	3292	3560	3368
Gordonia phage GAL1 GCF_001884535.1 2016-11-15	50654	pbzip2-4-4t	14228	0.010	0.017	0.016	0.009	0.014	0.009	0.015	0.017	0.015	0.017	0.005	0.006	0.005	0.009	0.008	0.008	0.007	0.008	0.007	0.007	3836	3776	3836	3792	3860	3820	3772	3824	3880	3836	3288	3296	3336	3280	3280	3556	3552	3372	3556	3556
Gordonia phage GAL1 GCF_001884535.1 2016-11-15	50654	pbzip2-5-1t	14228	0.015	0.009	0.017	0.017	0.014	0.017	0.012	0.014	0.012	0.015	0.006	0.008	0.009	0.008	0.008	0.009	0.008	0.009	0.007	0.008	3800	3752	3856	3692	3736	3700	3732	3696	3804	3748	3368	3388	3384	3284	3368	3292	3336	3292	3552	3368
Gordonia phage GAL1 GCF_001884535.1 2016-11-15	50654	pbzip2-5-4t	14228	0.015	0.017	0.016	0.016	0.015	0.016	0.016	0.016	0.013	0.016	0.009	0.009	0.005	0.009	0.005	0.008	0.008	0.005	0.008	0.006	3780	3864	3836	3944	3780	3784	3780	3776	3880	3828	3384	3556	3324	3284	3280	3368	3280	3336	3340	3288
Gordonia phage GAL1 GCF_001884535.1 2016-11-15	50654	pbzip2-6-1t	14228	0.017	0.017	0.014	0.015	0.013	0.014	0.017	0.015	0.016	0.012	0.009	0.009	0.008	0.006	0.009	0.009	0.008	0.008	0.005	0.008	3700	3696	3804	3820	3752	3824	3752	3776	3860	3748	3328	3320	3332	3340	3332	3248	3328	3328	3284	3428
Gordonia phage GAL1 GCF_001884535.1 2016-11-15	50654	pbzip2-6-4t	14228	0.016	0.016	0.014	0.016	0.016	0.013	0.017	0.010	0.015	0.017	0.008	0.006	0.007	0.007	0.008	0.007	0.008	0.008	0.009	0.008	3780	3864	3824	3776	3776	3904	3788	3884	3776	3944	3560	3292	3556	3332	3280	3292	3556	3336	3368	3336
Gordonia phage GAL1 GCF_001884535.1 2016-11-15	50654	pbzip2-7-1t	14228	0.016	0.013	0.017	0.016	0.014	0.013	0.014	0.014	0.013	0.015	0.005	0.008	0.009	0.007	0.008	0.008	0.008	0.007	0.009	0.005	3804	3856	3688	3824	3684	3808	3700	3692	3696	3856	3292	3284	3556	3428	3284	3280	3336	3556	3320	3372
Gordonia phage GAL1 GCF_001884535.1 2016-11-15	50654	pbzip2-7-4t	14228	0.010	0.014	0.010	0.013	0.011	0.015	0.016	0.013	0.015	0.016	0.005	0.008	0.006	0.006	0.009	0.009	0.009	0.008	0.008	0.009	3864	3840	3776	3892	3860	3824	3860	3936	3840	3860	3328	3552	3556	3328	3556	3292	3336	3556	3428	3288
Gordonia phage GAL1 GCF_001884535.1 2016-11-15	50654	pbzip2-8-1t	14228	0.017	0.014	0.014	0.017	0.015	0.014	0.014	0.017	0.013	0.016	0.005	0.006	0.008	0.009	0.007	0.007	0.009	0.007	0.009	0.008	3736	3808	3856	3820	3752	3696	3752	3820	3840	3740	3336	3280	3332	3288	3556	3280	3280	3288	3284	3368
Gordonia phage GAL1 GCF_001884535.1 2016-11-15	50654	pbzip2-8-4t	14228	0.017	0.016	0.015	0.014	0.014	0.016	0.014	0.015	0.016	0.017	0.008	0.007	0.007	0.009	0.008	0.008	0.007	0.007	0.006	0.009	3888	3776	3900	3856	3840	3784	3836	3780	3740	3864	3320	3332	3372	3388	3276	3320	3368	3336	3320	3368
Gordonia phage GAL1 GCF_001884535.1 2016-11-15	50654	pbzip2-9-1t	14228	0.017	0.017	0.017	0.016	0.018	0.010	0.011	0.017	0.015	0.013	0.007	0.008	0.008	0.008	0.007	0.009	0.009	0.008	0.009	0.009	3740	3796	3840	3816	3736	3804	3700	3692	3688	3700	3340	3252	3288	3292	3360	3296	3372	3340	3328	3280
Gordonia phage GAL1 GCF_001884535.1 2016-11-15	50654	pbzip2-9-4t	14228	0.014	0.015	0.017	0.014	0.016	0.014	0.013	0.016	0.014	0.016	0.008	0.009	0.009	0.008	0.005	0.008	0.008	0.008	0.007	0.006	3844	3776	3836	3880	3788	3784	3824	3824	3828	3784	3280	3384	3280	3560	3320	3332	3248	3288	3360	3372
Gordonia phage GAL1 GCF_001884535.1 2016-11-15	50654	pfish	12636	0.060	0.060	0.061	0.058	0.059	0.063	0.063	0.063	0.061	0.064	0.057	0.056	0.057	0.055	0.056	0.056	0.055	0.057	0.055	0.056	7688	7612	7624	7608	7616	7576	7592	7592	7692	7600	7620	7652	7704	7636	7480	7492	7492	7576	7372	7536
Gordonia phage GAL1 GCF_001884535.1 2016-11-15	50654	pfish0	50744	0.054	0.052	0.055	0.055	0.053	0.053	0.055	0.054	0.054	0.053	0.051	0.051	0.052	0.049	0.051	0.050	0.049	0.050	0.050	0.053	7608	7604	7620	7728	7616	7608	7732	7628	7612	7576	7612	7524	7492	7540	7524	7484	7580	7500	7464	7632
Gordonia phage GAL1 GCF_001884535.1 2016-11-15	50654	pigz-0-1t	50677	0.003	0.003	0.003	0.003	0.003	0.003	0.003	0.003	0.003	0.003	0.003	0.004	0.003	0.004	0.003	0.004	0.004	0.004	0.003	0.004	2544	2532	2388	2472	2476	2388	2376	2476	2392	2460	2576	2416	2496	2420	2492	2424	2568	2424	2512	2508
Gordonia phage GAL1 GCF_001884535.1 2016-11-15	50654	pigz-0-4t	50677	0.004	0.004	0.004	0.003	0.004	0.004	0.004	0.004	0.004	0.004	0.003	0.003	0.003	0.003	0.003	0.003	0.003	0.003	0.003	0.003	2572	2476	2564	2572	2568	2552	2532	2560	2488	2560	2420	2440	2564	2416	2488	2472	2520	2432	2440	2488
Gordonia phage GAL1 GCF_001884535.1 2016-11-15	50654	pigz-1-1t	17444	0.005	0.005	0.005	0.005	0.005	0.005	0.004	0.005	0.005	0.005	0.004	0.004	0.004	0.003	0.004	0.004	0.004	0.004	0.004	0.004	2572	2592	2564	2596	2588	2580	2496	2488	2544	2544	2392	2488	2548	2504	2492	2492	2536	2448	2552	2416
Gordonia phage GAL1 GCF_001884535.1 2016-11-15	50654	pigz-1-4t	17444	0.005	0.005	0.005	0.006	0.006	0.006	0.005	0.005	0.006	0.006	0.004	0.004	0.004	0.004	0.004	0.004	0.004	0.004	0.004	0.004	2696	2612	2636	2756	2712	2772	2664	2688	2628	2704	2536	2484	2488	2488	2488	2496	2492	2420	2420	2456
Gordonia phage GAL1 GCF_001884535.1 2016-11-15	50654	pigz-2-1t	16846	0.005	0.006	0.005	0.006	0.005	0.006	0.005	0.006	0.005	0.005	0.004	0.003	0.004	0.004	0.004	0.004	0.004	0.004	0.004	0.004	2540	2580	2448	2584	2504	2488	2572	2592	2564	2504	2488	2552	2396	2412	2396	2536	2396	2476	2440	2464
Gordonia phage GAL1 GCF_001884535.1 2016-11-15	50654	pigz-2-4t	16846	0.006	0.006	0.006	0.006	0.006	0.006	0.006	0.006	0.006	0.006	0.004	0.004	0.004	0.004	0.004	0.004	0.004	0.004	0.004	0.005	2760	2676	2704	2704	2692	2672	2696	2604	2652	2664	2416	2388	2540	2468	2492	2500	2420	2488	2544	2572
Gordonia phage GAL1 GCF_001884535.1 2016-11-15	50654	pigz-3-1t	16308	0.007	0.007	0.007	0.007	0.007	0.007	0.007	0.007	0.007	0.006	0.004	0.004	0.004	0.004	0.004	0.004	0.004	0.004	0.004	0.004	2580	2572	2484	2532	2632	2552	2636	2544	2632	2536	2392	2552	2448	2444	2444	2412	2464	2488	2420	2492
Gordonia phage GAL1 GCF_001884535.1 2016-11-15	50654	pigz-3-4t	16308	0.008	0.008	0.007	0.007	0.007	0.006	0.006	0.005	0.008	0.007	0.004	0.004	0.004	0.004	0.004	0.004	0.004	0.004	0.004	0.004	2688	2668	2696	2704	2604	2708	2616	2616	2700	2604	2396	2452	2544	2476	2448	2544	2392	2404	2484	2444
Gordonia phage GAL1 GCF_001884535.1 2016-11-15	50654	pigz-4-1t	16158	0.006	0.006	0.006	0.006	0.006	0.006	0.006	0.006	0.006	0.004	0.004	0.004	0.004	0.004	0.004	0.004	0.004	0.004	0.004	0.004	2504	2560	2488	2580	2584	2640	2572	2632	2636	2568	2396	2496	2424	2416	2392	2420	2468	2488	2416	2408
Gordonia phage GAL1 GCF_001884535.1 2016-11-15	50654	pigz-4-4t	16158	0.007	0.007	0.007	0.007	0.007	0.007	0.007	0.007	0.007	0.007	0.004	0.004	0.004	0.004	0.004	0.004	0.004	0.004	0.004	0.004	2704	2752	2628	2692	2628	2620	2656	2748	2664	2664	2492	2420	2416	2448	2476	2420	2420	2420	2548	2544
Gordonia phage GAL1 GCF_001884535.1 2016-11-15	50654	pigz-5-1t	15792	0.009	0.009	0.009	0.009	0.009	0.008	0.009	0.009	0.005	0.008	0.003	0.004	0.004	0.003	0.004	0.004	0.004	0.004	0.004	0.004	2580	2504	2488	2504	2500	2476	2568	2448	2588	2560	2476	2416	2556	2564	2552	2392	2412	2488	2416	2512
Gordonia phage GAL1 GCF_001884535.1 2016-11-15	50654	pigz-5-4t	15792	0.010	0.010	0.007	0.010	0.010	0.010	0.009	0.010	0.009	0.009	0.003	0.004	0.004	0.004	0.004	0.003	0.004	0.004	0.004	0.004	2604	2704	2624	2656	2664	2604	2600	2600	2620	2748	2392	2412	2440	2452	2464	2396	2492	2412	2392	2488
Gordonia phage GAL1 GCF_001884535.1 2016-11-15	50654	pigz-6-1t	15455	0.015	0.013	0.008	0.013	0.016	0.016	0.018	0.012	0.015	0.008	0.004	0.004	0.003	0.004	0.004	0.004	0.004	0.004	0.004	0.004	2532	2564	2476	2572	2480	2588	2528	2436	2564	2480	2492	2400	2384	2500	2460	2404	2476	2396	2392	2452
Gordonia phage GAL1 GCF_001884535.1 2016-11-15	50654	pigz-6-4t	15455	0.015	0.015	0.014	0.011	0.017	0.019	0.017	0.018	0.015	0.015	0.004	0.003	0.003	0.004	0.004	0.004	0.004	0.004	0.004	0.004	2704	2704	2756	2756	2616	2672	2596	2608	2604	2684	2444	2464	2396	2500	2484	2388	2464	2472	2512	2496
Gordonia phage GAL1 GCF_001884535.1 2016-11-15	50654	pigz-7-1t	15376	0.020	0.020	0.018	0.011	0.012	0.022	0.018	0.022	0.018	0.015	0.003	0.004	0.004	0.004	0.004	0.003	0.003	0.004	0.004	0.004	2500	2628	2564	2440	2636	2576	2540	2568	2480	2556	2408	2540	2484	2492	2388	2536	2540	2484	2464	2404
Gordonia phage GAL1 GCF_001884535.1 2016-11-15	50654	pigz-7-4t	15376	0.022	0.020	0.022	0.018	0.022	0.022	0.022	0.020	0.019	0.023	0.004	0.004	0.003	0.004	0.003	0.003	0.004	0.004	0.004	0.004	2700	2652	2672	2616	2616	2708	2616	2744	2604	2600	2396	2472	2540	2452	2396	2404	2412	2440	2408	2544
Gordonia phage GAL1 GCF_001884535.1 2016-11-15	50654	pigz-8-1t	15365	0.036	0.036	0.027	0.037	0.035	0.027	0.034	0.035	0.036	0.037	0.004	0.004	0.004	0.004	0.004	0.004	0.004	0.004	0.004	0.004	2528	2632	2476	2568	2532	2476	2476	2580	2536	2524	2484	2472	2408	2388	2472	2452	2464	2408	2384	2404
Gordonia phage GAL1 GCF_001884535.1 2016-11-15	50654	pigz-8-4t	15365	0.038	0.038	0.038	0.035	0.035	0.038	0.034	0.037	0.037	0.043	0.003	0.004	0.003	0.004	0.003	0.004	0.003	0.004	0.004	0.004	2708	2604	2604	2612	2672	2620	2748	2624	2616	2600	2452	2496	2540	2388	2476	2380	2448	2412	2408	2388
Gordonia phage GAL1 GCF_001884535.1 2016-11-15	50654	pigz-9-1t	15363	0.035	0.037	0.037	0.037	0.038	0.037	0.034	0.035	0.033	0.037	0.004	0.003	0.004	0.004	0.004	0.003	0.004	0.003	0.003	0.004	2548	2472	2528	2436	2492	2436	2580	2436	2432	2476	2544	2544	2500	2380	2408	2384	2392	2440	2392	2396
Gordonia phage GAL1 GCF_001884535.1 2016-11-15	50654	pigz-9-4t	15363	0.037	0.038	0.034	0.038	0.034	0.035	0.038	0.029	0.038	0.037	0.004	0.004	0.004	0.004	0.003	0.004	0.004	0.004	0.004	0.004	2624	2752	2680	2596	2688	2624	2600	2596	2776	2652	2396	2468	2388	2532	2452	2460	2484	2460	2548	2404
Gordonia phage GAL1 GCF_001884535.1 2016-11-15	50654	pigz-11-1t	13942	0.488	0.472	0.470	0.467	0.477	0.482	0.467	0.477	0.475	0.467	0.003	0.004	0.003	0.004	0.004	0.003	0.003	0.003	0.004	0.004	4500	4584	4580	4576	4612	4500	4608	4512	4620	4580	2408	2404	2400	2408	2448	2492	2460	2440	2492	2488
Gordonia phage GAL1 GCF_001884535.1 2016-11-15	50654	pigz-11-4t	13942	0.491	0.454	0.475	0.476	0.474	0.474	0.477	0.476	0.471	0.474	0.003	0.003	0.004	0.003	0.004	0.003	0.003	0.003	0.003	0.003	3732	3656	3788	3648	3724	3768	3748	3792	3768	3656	2472	2420	2488	2440	2412	2392	2484	2488	2496	2540
Gordonia phage GAL1 GCF_001884535.1 2016-11-15	50654	quip	15443	0.271	0.253	0.261	0.261	0.263	0.263	0.250	0.259	0.263	0.256	0.262	0.243	0.240	0.253	0.241	0.235	0.247	0.261	0.254	0.258	383644	383656	383632	383544	383596	383688	383724	383592	383672	383644	383584	383592	383576	383668	383612	383628	383668	383584	383652	383512
Gordonia phage GAL1 GCF_001884535.1 2016-11-15	50654	quip0	100890	0.056	0.056	0.053	0.055	0.056	0.056	0.054	0.055	0.055	0.055	0.043	0.043	0.044	0.044	0.045	0.047	0.046	0.045	0.043	0.044	7612	7648	7616	7784	7676	7812	7692	7808	7700	7656	6972	7108	6944	7016	7012	7108	6908	6936	6992	6988
Gordonia phage GAL1 GCF_001884535.1 2016-11-15	50654	snzip	24329	0.006	0.006	0.006	0.006	0.005	0.005	0.006	0.006	0.006	0.006	0.005	0.005	0.005	0.005	0.004	0.005	0.005	0.004	0.005	0.005	3020	3048	3000	3036	3036	2992	3032	2980	2996	3208	2928	2984	3100	2888	2924	3004	3044	2928	3040	2968
Gordonia phage GAL1 GCF_001884535.1 2016-11-15	50654	spring0	100014	0.034	0.037	0.038	0.036	0.033	0.035	0.037	0.037	0.039	0.038	0.027	0.029	0.028	0.027	0.029	0.028	0.025	0.024	0.030	0.026	7808	7680	7708	7824	7700	7572	7776	7684	7664	7700	6760	6944	6904	6784	7080	6884	6956	7100	6956	6904
Gordonia phage GAL1 GCF_001884535.1 2016-11-15	50654	spring1t	20482	0.069	0.067	0.069	0.066	0.074	0.068	0.068	0.064	0.065	0.074	0.061	0.058	0.058	0.056	0.053	0.060	0.058	0.054	0.055	0.056	20032	20012	20060	20000	20124	20100	20044	20040	20168	20132	18896	18796	18880	18820	18888	18816	18912	18944	18736	18836
Gordonia phage GAL1 GCF_001884535.1 2016-11-15	50654	spring4t	20482	0.074	0.073	0.075	0.073	0.072	0.076	0.068	0.077	0.074	0.086	0.059	0.057	0.053	0.059	0.061	0.058	0.060	0.055	0.061	0.055	23732	23792	23892	23844	23812	23824	23900	23796	23852	23824	18892	18800	18852	18884	18908	18776	18748	18768	18732	18804
Gordonia phage GAL1 GCF_001884535.1 2016-11-15	50654	springshort0	100402	0.066	0.060	0.063	0.067	0.063	0.063	0.062	0.061	0.062	0.061	0.049	0.049	0.050	0.050	0.048	0.048	0.049	0.048	0.050	0.049	7692	7828	7896	7736	7716	7744	7612	7844	7808	7720	6988	6816	6976	6896	6904	7008	7096	6884	7176	6932
Gordonia phage GAL1 GCF_001884535.1 2016-11-15	50654	springshort1t-500	31339	0.527	0.508	0.513	0.507	0.507	0.504	0.507	0.506	0.517	0.488	0.070	0.083	0.075	0.073	0.075	0.072	0.075	0.078	0.075	0.074	241924	241928	241920	241920	241888	241956	242060	242040	241940	241952	12192	12240	12116	12180	12232	12212	12220	12352	12116	12140
Gordonia phage GAL1 GCF_001884535.1 2016-11-15	50654	springshort4t-500	31339	0.622	0.570	0.562	0.580	0.584	0.584	0.580	0.586	0.589	0.573	0.071	0.073	0.073	0.073	0.072	0.075	0.072	0.071	0.073	0.074	242932	242912	242916	242864	242752	242748	242964	242912	242804	242776	12372	12276	12344	12252	12304	12312	12252	12392	12276	12272
Gordonia phage GAL1 GCF_001884535.1 2016-11-15	50654	uht	13136	0.336	0.336	0.334	0.341	0.340	0.350	0.307	0.333	0.340	0.320	0.134	0.127	0.125	0.126	0.129	0.132	0.135	0.133	0.131	0.129	25540	25688	25740	25556	25360	25560	25580	25568	25616	25704	8128	8144	8172	8052	8156	8132	8036	8232	8200	8232
Gordonia phage GAL1 GCF_001884535.1 2016-11-15	50654	uht0	50712	0.051	0.049	0.049	0.055	0.051	0.051	0.048	0.049	0.050	0.052	0.038	0.039	0.042	0.042	0.041	0.042	0.040	0.041	0.042	0.040	7620	7600	7696	7600	7604	7636	7600	7696	7628	7580	7596	7568	7536	7700	7540	7568	7664	7504	7656	7500
Gordonia phage GAL1 GCF_001884535.1 2016-11-15	50654	xm-9-0.15	12080	0.407	0.417	0.400	0.403	0.416	0.389	0.391	0.392	0.402	0.422	0.319	0.317	0.319	0.294	0.329	0.323	0.308	0.314	0.339	0.334	81520	81716	80516	81532	80776	82136	81424	79892	81444	83180	82480	79160	83544	80292	81956	81448	82052	82740	82060	77216
Gordonia phage GAL1 GCF_001884535.1 2016-11-15	50654	xm-9-0.50	12060	0.397	0.384	0.395	0.422	0.378	0.425	0.382	0.400	0.384	0.390	0.312	0.302	0.324	0.328	0.321	0.317	0.305	0.309	0.295	0.306	80908	79456	79756	78968	80340	79860	79700	79916	80448	79788	83212	78188	78328	78484	82776	76924	77848	78040	77556	82944
Gordonia phage GAL1 GCF_001884535.1 2016-11-15	50654	xm-10-0.15	12079	0.425	0.397	0.423	0.434	0.402	0.423	0.399	0.416	0.405	0.402	0.303	0.308	0.298	0.307	0.316	0.313	0.308	0.312	0.314	0.320	86548	86768	85856	85156	86264	83624	87280	86696	85900	85240	85532	84212	85464	84232	85868	84876	86424	86868	85100	85348
Gordonia phage GAL1 GCF_001884535.1 2016-11-15	50654	xm-10-0.50	12062	0.414	0.405	0.406	0.430	0.401	0.383	0.377	0.399	0.391	0.396	0.297	0.294	0.306	0.300	0.293	0.306	0.306	0.300	0.302	0.298	84232	85984	84312	84268	85844	85500	84996	84092	83884	85956	84192	82956	84884	84256	83860	82748	82736	85544	83836	84588
Gordonia phage GAL1 GCF_001884535.1 2016-11-15	50654	xm-11-0.15	12070	0.426	0.404	0.396	0.408	0.406	0.410	0.415	0.408	0.404	0.418	0.310	0.319	0.317	0.329	0.316	0.328	0.331	0.304	0.322	0.313	108772	106900	107268	110264	107356	109520	106548	106668	106832	107212	105388	109068	108844	106500	109112	108356	107572	106872	108868	105480
Gordonia phage GAL1 GCF_001884535.1 2016-11-15	50654	xm-11-0.50	12062	0.414	0.398	0.410	0.422	0.418	0.415	0.405	0.406	0.421	0.404	0.319	0.322	0.322	0.320	0.324	0.318	0.324	0.314	0.320	0.320	107148	106256	106916	107620	108836	106988	106132	106468	106660	108060	108864	107760	108420	107788	107536	106560	106580	108384	108324	107476
Gordonia phage GAL1 GCF_001884535.1 2016-11-15	50654	xm-12-0.15	12065	0.477	0.455	0.486	0.485	0.468	0.476	0.480	0.467	0.479	0.479	0.361	0.391	0.366	0.354	0.368	0.366	0.373	0.363	0.383	0.384	206772	206920	211872	206188	206316	206288	206128	206108	206428	206524	203848	204260	204696	204104	203640	204492	203748	203204	203592	204112
Gordonia phage GAL1 GCF_001884535.1 2016-11-15	50654	xm-12-0.50	12062	0.480	0.461	0.471	0.476	0.473	0.460	0.461	0.469	0.499	0.469	0.377	0.361	0.364	0.375	0.392	0.369	0.375	0.374	0.389	0.377	207048	208372	206284	206432	206716	206668	207224	206656	207972	207428	203704	203404	204472	203964	202448	205192	204828	203572	203436	205320
Gordonia phage GAL1 GCF_001884535.1 2016-11-15	50654	xm-13-0.15	12063	0.690	0.690	0.678	0.654	0.674	0.635	0.670	0.646	0.702	0.670	0.581	0.570	0.586	0.580	0.567	0.616	0.578	0.600	0.577	0.586	605944	609688	607084	606204	607484	605684	608348	604684	606216	606792	599248	596016	596744	601548	595532	600488	595268	599404	598524	594608
Gordonia phage GAL1 GCF_001884535.1 2016-11-15	50654	xm-13-0.50	12063	0.690	0.671	0.691	0.688	0.687	0.672	0.678	0.616	0.699	0.647	0.589	0.569	0.581	0.576	0.583	0.602	0.580	0.590	0.534	0.591	605248	608064	606556	608316	605488	606916	606856	607976	606344	606040	595808	598900	599576	598336	596504	598472	596364	595092	598460	596516
Gordonia phage GAL1 GCF_001884535.1 2016-11-15	50654	xm0	50762	0.051	0.056	0.055	0.054	0.060	0.059	0.059	0.058	0.060	0.057	0.047	0.048	0.045	0.044	0.045	0.044	0.045	0.046	0.046	0.044	7648	7696	7616	7696	7640	7636	7704	7612	7636	7720	6720	6904	6916	6996	6940	6964	6884	6896	6924	6928
Gordonia phage GAL1 GCF_001884535.1 2016-11-15	50654	xz-0	16572	0.011	0.012	0.013	0.006	0.014	0.011	0.012	0.013	0.008	0.014	0.006	0.006	0.006	0.007	0.007	0.007	0.006	0.007	0.007	0.006	3248	3192	3376	3372	3284	3292	3168	3168	3248	3296	2764	2752	2740	2764	2784	2736	2700	2744	2764	2704
Gordonia phage GAL1 GCF_001884535.1 2016-11-15	50654	xz-1	15768	0.012	0.013	0.012	0.008	0.016	0.007	0.013	0.015	0.013	0.012	0.004	0.006	0.005	0.006	0.006	0.005	0.005	0.006	0.006	0.006	3680	3800	3804	3876	3680	3868	3880	3884	3804	3756	2744	2676	2824	2752	2740	2788	2704	2760	2744	2764
Gordonia phage GAL1 GCF_001884535.1 2016-11-15	50654	xz-2	15540	0.014	0.015	0.013	0.018	0.015	0.017	0.008	0.017	0.016	0.013	0.003	0.006	0.005	0.004	0.006	0.006	0.006	0.006	0.004	0.005	3808	3816	3804	3804	3888	3812	3804	3784	3808	3820	2740	2744	2740	2672	2740	2688	2740	2828	2704	2752
Gordonia phage GAL1 GCF_001884535.1 2016-11-15	50654	xz-3	15320	0.019	0.020	0.010	0.018	0.016	0.017	0.016	0.018	0.016	0.019	0.006	0.005	0.005	0.006	0.004	0.006	0.005	0.004	0.006	0.005	3796	3816	3900	3816	3896	3880	3688	3708	3764	3748	2792	2740	2784	2688	2736	2792	2812	2780	2760	2760
Gordonia phage GAL1 GCF_001884535.1 2016-11-15	50654	xz-4	14384	0.028	0.029	0.027	0.030	0.031	0.022	0.021	0.032	0.027	0.027	0.005	0.006	0.006	0.004	0.005	0.005	0.006	0.004	0.005	0.006	4204	4276	4088	4200	4144	4088	4192	4196	4128	4148	2736	2700	2676	2740	2736	2732	2756	2740	2680	2812
Gordonia phage GAL1 GCF_001884535.1 2016-11-15	50654	xz-5	14452	0.030	0.030	0.031	0.022	0.029	0.030	0.022	0.027	0.030	0.031	0.003	0.005	0.003	0.005	0.006	0.004	0.005	0.005	0.005	0.005	4080	4204	4284	4208	4180	4080	4200	4204	4160	4160	2740	2704	2788	2752	2700	2764	2760	2784	2744	2704
Gordonia phage GAL1 GCF_001884535.1 2016-11-15	50654	xz-6	14444	0.030	0.031	0.028	0.031	0.030	0.031	0.032	0.032	0.029	0.031	0.006	0.004	0.005	0.005	0.005	0.005	0.006	0.006	0.006	0.006	4180	4140	4160	4268	4196	4212	4084	4200	4276	4140	2736	2812	2764	2704	2704	2816	2744	2812	2792	2824
Gordonia phage GAL1 GCF_001884535.1 2016-11-15	50654	xz-7	14444	0.027	0.029	0.030	0.032	0.029	0.028	0.031	0.022	0.029	0.029	0.006	0.006	0.005	0.004	0.005	0.004	0.005	0.005	0.006	0.006	4160	4204	4208	4272	4288	4284	4208	4200	4084	4080	2744	2676	2784	2684	2684	2760	2812	2764	2788	2676
Gordonia phage GAL1 GCF_001884535.1 2016-11-15	50654	xz-8	14444	0.030	0.032	0.032	0.032	0.031	0.032	0.031	0.030	0.029	0.031	0.006	0.006	0.005	0.006	0.006	0.006	0.006	0.006	0.006	0.006	4284	4284	4160	4164	4212	4200	4180	4160	4208	4204	2812	2700	2768	2812	2744	2792	2676	2812	2744	2808
Gordonia phage GAL1 GCF_001884535.1 2016-11-15	50654	xz-9	14444	0.029	0.029	0.022	0.030	0.032	0.029	0.031	0.032	0.032	0.029	0.006	0.005	0.005	0.006	0.005	0.004	0.005	0.004	0.005	0.005	4212	4284	4084	4184	4212	4080	4160	4076	4188	4184	2744	2752	2752	2684	2764	2808	2748	2820	2824	2812
Gordonia phage GAL1 GCF_001884535.1 2016-11-15	50654	xz-e0	14484	0.027	0.028	0.030	0.032	0.022	0.030	0.022	0.028	0.028	0.028	0.005	0.005	0.006	0.005	0.004	0.005	0.005	0.006	0.006	0.006	3920	4028	4040	4104	3992	3996	4048	3972	4120	4044	2744	2808	2812	2744	2740	2740	2740	2760	2792	2740
Gordonia phage GAL1 GCF_001884535.1 2016-11-15	50654	xz-e1	14484	0.028	0.029	0.030	0.027	0.030	0.021	0.021	0.021	0.030	0.028	0.006	0.006	0.003	0.005	0.006	0.004	0.006	0.005	0.004	0.005	4056	4256	4176	4076	4260	4056	4176	4064	4184	4136	2700	2764	2812	2684	2792	2784	2748	2752	2700	2812
Gordonia phage GAL1 GCF_001884535.1 2016-11-15	50654	xz-e2	14484	0.032	0.031	0.030	0.032	0.029	0.031	0.028	0.022	0.030	0.032	0.006	0.006	0.005	0.005	0.005	0.005	0.006	0.005	0.004	0.006	4268	4144	4088	4176	4252	4264	4068	4200	4192	4068	2808	2760	2752	2640	2744	2700	2792	2748	2788	2752
Gordonia phage GAL1 GCF_001884535.1 2016-11-15	50654	xz-e3	14516	0.027	0.030	0.022	0.030	0.031	0.021	0.030	0.032	0.029	0.031	0.006	0.006	0.006	0.005	0.006	0.005	0.006	0.006	0.006	0.006	4196	4144	4144	4168	4088	4084	4276	4168	4072	4276	2736	2684	2764	2792	2700	2680	2744	2792	2676	2676
Gordonia phage GAL1 GCF_001884535.1 2016-11-15	50654	xz-e4	14484	0.030	0.029	0.021	0.021	0.030	0.029	0.031	0.032	0.032	0.032	0.005	0.005	0.006	0.006	0.004	0.006	0.005	0.006	0.005	0.006	4072	4148	4260	4272	4256	4276	4148	4272	4172	4088	2784	2732	2788	2740	2736	2740	2788	2732	2816	2700
Gordonia phage GAL1 GCF_001884535.1 2016-11-15	50654	xz-e5	14516	0.027	0.030	0.030	0.031	0.031	0.022	0.022	0.023	0.029	0.021	0.005	0.005	0.005	0.004	0.004	0.006	0.006	0.004	0.005	0.005	4192	4180	4284	4076	4160	4284	4204	4212	4188	4068	2680	2792	2812	2696	2780	2744	2676	2740	2700	2816
Gordonia phage GAL1 GCF_001884535.1 2016-11-15	50654	xz-e6	14484	0.028	0.031	0.022	0.030	0.027	0.028	0.030	0.030	0.032	0.022	0.006	0.006	0.003	0.006	0.006	0.005	0.006	0.005	0.006	0.006	4136	4272	4184	4208	4204	4188	4272	4160	4144	4280	2764	2744	2684	2744	2764	2676	2744	2680	2812	2704
Gordonia phage GAL1 GCF_001884535.1 2016-11-15	50654	xz-e7	14484	0.028	0.028	0.028	0.028	0.030	0.029	0.031	0.029	0.028	0.028	0.005	0.005	0.005	0.004	0.005	0.004	0.006	0.005	0.006	0.005	4288	4096	4088	4160	4100	4284	4184	4184	4208	4208	2812	2812	2788	2708	2748	2752	2700	2792	2744	2748
Gordonia phage GAL1 GCF_001884535.1 2016-11-15	50654	xz-e8	14484	0.028	0.030	0.029	0.031	0.029	0.031	0.022	0.030	0.022	0.029	0.005	0.004	0.005	0.005	0.006	0.004	0.006	0.006	0.005	0.005	4080	4140	4272	4208	4204	4180	4140	4204	4208	4140	2764	2792	2824	2784	2764	2684	2788	2812	2744	2740
Gordonia phage GAL1 GCF_001884535.1 2016-11-15	50654	xz-e9	14484	0.028	0.022	0.030	0.021	0.021	0.021	0.028	0.021	0.030	0.021	0.005	0.003	0.006	0.005	0.004	0.006	0.005	0.005	0.005	0.005	4076	4188	4284	4136	4272	4136	4284	4140	4204	4080	2768	2764	2736	2792	2684	2820	2764	2684	2792	2760
Gordonia phage GAL1 GCF_001884535.1 2016-11-15	50654	zpaq-1-1t	20119	0.039	0.037	0.037	0.035	0.035	0.036	0.037	0.036	0.038	0.037	0.017	0.021	0.020	0.019	0.019	0.017	0.021	0.020	0.020	0.021	7312	7372	7456	7360	7448	7392	7396	7400	7372	7320	5676	5632	5660	5720	5636	5652	5568	5440	5568	5592
Gordonia phage GAL1 GCF_001884535.1 2016-11-15	50654	zpaq-1-4t	20119	0.034	0.040	0.038	0.036	0.035	0.033	0.041	0.038	0.040	0.039	0.019	0.020	0.021	0.021	0.020	0.018	0.017	0.021	0.020	0.023	7564	7560	7388	7456	7464	7592	7560	7492	7524	7492	5576	5600	5568	5764	5668	5668	5684	5560	5592	5664
Gordonia phage GAL1 GCF_001884535.1 2016-11-15	50654	zpaq-2-1t	19398	0.049	0.046	0.042	0.045	0.047	0.047	0.044	0.048	0.048	0.048	0.019	0.021	0.022	0.021	0.022	0.020	0.020	0.022	0.019	0.023	7020	7056	7028	7020	7056	7044	7064	7192	7012	7008	5692	5644	5644	5716	5564	5708	5628	5708	5596	5600
Gordonia phage GAL1 GCF_001884535.1 2016-11-15	50654	zpaq-2-4t	19398	0.041	0.047	0.048	0.042	0.050	0.044	0.048	0.050	0.042	0.047	0.018	0.019	0.022	0.017	0.022	0.020	0.021	0.020	0.018	0.022	7012	7104	7048	7068	7052	7204	7176	7172	7112	7216	5624	5656	5628	5600	5636	5644	5632	5572	5576	5636
Gordonia phage GAL1 GCF_001884535.1 2016-11-15	50654	zpaq-3-1t	13945	0.053	0.051	0.052	0.050	0.050	0.047	0.050	0.048	0.051	0.048	0.042	0.040	0.037	0.039	0.038	0.034	0.038	0.039	0.037	0.040	7024	7012	7080	7104	7144	7044	7112	7052	7104	6928	5648	5636	5632	5656	5676	5672	5692	5712	5560	5460
Gordonia phage GAL1 GCF_001884535.1 2016-11-15	50654	zpaq-3-4t	13945	0.051	0.054	0.049	0.054	0.049	0.043	0.053	0.050	0.051	0.050	0.037	0.041	0.038	0.037	0.040	0.038	0.041	0.039	0.038	0.033	7176	6920	7032	7088	7168	7040	7040	7196	6992	7056	5640	5660	5596	5684	5568	5632	5764	5672	5588	5676
Gordonia phage GAL1 GCF_001884535.1 2016-11-15	50654	zpaq-4-1t	13645	0.072	0.068	0.076	0.075	0.068	0.076	0.074	0.072	0.074	0.077	0.068	0.059	0.063	0.065	0.059	0.065	0.067	0.065	0.061	0.064	8288	8268	8296	8248	8332	8304	8356	8240	8268	8268	8464	8436	8472	8432	8476	8464	8536	8444	8464	8348
Gordonia phage GAL1 GCF_001884535.1 2016-11-15	50654	zpaq-4-4t	13645	0.074	0.080	0.076	0.072	0.074	0.074	0.078	0.077	0.068	0.075	0.067	0.065	0.065	0.065	0.065	0.065	0.066	0.064	0.066	0.066	8436	8456	8428	8568	8484	8520	8484	8508	8568	8448	8332	8540	8428	8488	8424	8464	8528	8348	8520	8536
Gordonia phage GAL1 GCF_001884535.1 2016-11-15	50654	zpaq-5-1t	13431	0.237	0.241	0.238	0.237	0.232	0.231	0.225	0.235	0.227	0.232	0.212	0.220	0.223	0.211	0.209	0.228	0.225	0.212	0.231	0.225	90004	89964	90016	89924	89956	89876	89836	89928	89888	89884	90076	90112	90148	90116	90108	90104	90116	90104	90156	90128
Gordonia phage GAL1 GCF_001884535.1 2016-11-15	50654	zpaq-5-4t	13431	0.233	0.237	0.231	0.240	0.234	0.223	0.236	0.231	0.230	0.215	0.205	0.223	0.213	0.213	0.225	0.214	0.208	0.223	0.228	0.224	90096	90108	90100	90068	90028	90020	90160	90160	90164	90124	90080	90144	89976	90180	90200	90188	90084	90080	90064	90188
Gordonia phage GAL1 GCF_001884535.1 2016-11-15	50654	zpipe-1	13108	0.025	0.025	0.024	0.026	0.025	0.024	0.025	0.026	0.025	0.027	0.025	0.027	0.027	0.021	0.020	0.027	0.025	0.027	0.028	0.025	8072	8056	8164	8224	8208	8212	8148	8132	8300	8148	8428	8296	8056	8144	8296	8256	8212	8132	8208	8368
Gordonia phage GAL1 GCF_001884535.1 2016-11-15	50654	zpipe-2	12814	0.071	0.076	0.075	0.076	0.075	0.076	0.067	0.074	0.073	0.075	0.070	0.078	0.070	0.078	0.077	0.078	0.075	0.078	0.079	0.074	40612	40668	40816	40672	40628	40672	40848	40624	40688	40768	40772	40688	40684	40628	40720	40932	40932	40616	40988	40808
Gordonia phage GAL1 GCF_001884535.1 2016-11-15	50654	zpipe-3	12738	0.201	0.211	0.215	0.215	0.211	0.191	0.212	0.213	0.213	0.204	0.202	0.193	0.203	0.216	0.217	0.215	0.192	0.201	0.216	0.202	149228	149264	149264	149444	149324	149320	149272	149312	149216	149176	149120	149212	149440	149312	149352	149440	149124	149196	149216	149284
Gordonia phage GAL1 GCF_001884535.1 2016-11-15	50654	zstd-1-1t	15498	0.005	0.004	0.005	0.004	0.005	0.004	0.004	0.003	0.004	0.005	0.004	0.003	0.003	0.004	0.004	0.003	0.004	0.004	0.004	0.004	2688	2724	2600	2616	2652	2604	2672	2652	2616	2608	2632	2660	2696	2640	2628	2696	2640	2636	2548	2576
Gordonia phage GAL1 GCF_001884535.1 2016-11-15	50654	zstd-1-4t	15498	0.005	0.005	0.005	0.004	0.005	0.005	0.005	0.005	0.005	0.005	0.004	0.004	0.004	0.004	0.004	0.004	0.004	0.004	0.004	0.004	2892	2872	2916	2824	2932	2828	2900	2904	3016	2940	2644	2700	2520	2700	2544	2696	2604	2640	2576	2644
Gordonia phage GAL1 GCF_001884535.1 2016-11-15	50654	zstd-2-1t	15841	0.005	0.005	0.005	0.005	0.005	0.005	0.004	0.004	0.004	0.005	0.004	0.004	0.004	0.004	0.004	0.004	0.004	0.004	0.004	0.004	2800	2920	2788	2864	2792	2772	2852	2900	2844	2836	2660	2584	2580	2580	2588	2656	2616	2620	2628	2604
Gordonia phage GAL1 GCF_001884535.1 2016-11-15	50654	zstd-2-4t	15841	0.005	0.005	0.005	0.005	0.005	0.005	0.005	0.005	0.005	0.005	0.004	0.003	0.004	0.003	0.003	0.004	0.004	0.004	0.004	0.004	2988	3232	3076	3108	3240	3216	3120	3168	3020	3124	2516	2584	2664	2580	2540	2632	2664	2680	2596	2688
Gordonia phage GAL1 GCF_001884535.1 2016-11-15	50654	zstd-3-1t	16445	0.005	0.005	0.005	0.005	0.005	0.005	0.005	0.005	0.005	0.005	0.004	0.004	0.004	0.004	0.004	0.004	0.004	0.004	0.004	0.004	3288	3332	3372	3316	3376	3336	3276	3284	3324	3268	2576	2580	2640	2656	2572	2560	2680	2516	2620	2644
Gordonia phage GAL1 GCF_001884535.1 2016-11-15	50654	zstd-3-4t	16445	0.006	0.006	0.006	0.006	0.006	0.006	0.006	0.006	0.006	0.006	0.004	0.004	0.004	0.004	0.004	0.003	0.004	0.004	0.003	0.004	3680	3516	3496	3504	3508	3384	3636	3636	3660	3380	2448	2688	2600	2556	2540	2572	2644	2464	2664	2632
Gordonia phage GAL1 GCF_001884535.1 2016-11-15	50654	zstd-4-1t	16410	0.007	0.007	0.007	0.005	0.006	0.007	0.007	0.007	0.007	0.007	0.004	0.003	0.004	0.004	0.004	0.004	0.004	0.004	0.004	0.004	4668	4544	4648	4604	4556	4604	4660	4560	4624	4684	2652	2584	2636	2564	2644	2628	2652	2512	2612	2412
Gordonia phage GAL1 GCF_001884535.1 2016-11-15	50654	zstd-4-4t	16410	0.007	0.008	0.008	0.007	0.007	0.008	0.008	0.007	0.007	0.008	0.003	0.003	0.004	0.003	0.004	0.004	0.004	0.004	0.004	0.004	4744	4852	4972	4832	4916	4928	4800	4824	4976	4784	2548	2568	2580	2636	2596	2616	2636	2536	2652	2532
Gordonia phage GAL1 GCF_001884535.1 2016-11-15	50654	zstd-5-1t	15581	0.008	0.009	0.008	0.008	0.006	0.008	0.008	0.007	0.006	0.007	0.004	0.003	0.003	0.004	0.004	0.004	0.004	0.004	0.004	0.003	5632	5584	5584	5804	5764	5636	5656	5736	5616	5632	2680	2516	2620	2580	2672	2672	2540	2532	2588	2640
Gordonia phage GAL1 GCF_001884535.1 2016-11-15	50654	zstd-5-4t	15581	0.008	0.008	0.009	0.009	0.009	0.009	0.008	0.008	0.009	0.009	0.004	0.004	0.004	0.004	0.004	0.004	0.004	0.004	0.004	0.004	5984	5844	5928	6040	5940	5796	5952	5888	5948	5968	2584	2588	2460	2544	2580	2592	2544	2680	2660	2676
Gordonia phage GAL1 GCF_001884535.1 2016-11-15	50654	zstd-6-1t	15488	0.010	0.009	0.010	0.009	0.010	0.010	0.007	0.009	0.007	0.009	0.004	0.004	0.004	0.003	0.004	0.004	0.003	0.004	0.004	0.004	6664	6612	6736	6640	6736	6736	6696	6784	6796	6596	2576	2636	2576	2584	2556	2608	2588	2636	2536	2636
Gordonia phage GAL1 GCF_001884535.1 2016-11-15	50654	zstd-6-4t	15488	0.011	0.011	0.010	0.008	0.009	0.010	0.010	0.010	0.010	0.008	0.004	0.004	0.004	0.004	0.004	0.004	0.004	0.004	0.004	0.004	6760	6808	6836	6896	7064	7056	7048	6808	6880	6948	2456	2456	2612	2516	2680	2604	2640	2572	2668	2664
Gordonia phage GAL1 GCF_001884535.1 2016-11-15	50654	zstd-7-1t	15339	0.010	0.012	0.009	0.010	0.011	0.011	0.011	0.009	0.011	0.007	0.002	0.004	0.004	0.003	0.004	0.004	0.003	0.004	0.004	0.004	6716	6724	6708	6760	6688	6672	6740	6724	6524	6688	2576	2604	2672	2676	2636	2484	2684	2520	2632	2508
Gordonia phage GAL1 GCF_001884535.1 2016-11-15	50654	zstd-7-4t	15339	0.012	0.011	0.010	0.011	0.011	0.011	0.010	0.008	0.011	0.011	0.004	0.004	0.003	0.004	0.003	0.004	0.004	0.004	0.004	0.004	6832	7076	6816	6860	6904	6856	7116	6900	6960	6928	2612	2588	2548	2520	2568	2680	2676	2584	2620	2680
Gordonia phage GAL1 GCF_001884535.1 2016-11-15	50654	zstd-8-1t	15311	0.012	0.010	0.011	0.011	0.012	0.012	0.012	0.012	0.012	0.010	0.003	0.003	0.003	0.004	0.003	0.003	0.004	0.004	0.003	0.003	6688	6728	6560	6652	6720	6668	6680	6628	6736	6724	2656	2652	2676	2636	2676	2660	2620	2452	2584	2656
Gordonia phage GAL1 GCF_001884535.1 2016-11-15	50654	zstd-8-4t	15311	0.013	0.012	0.009	0.012	0.012	0.013	0.009	0.010	0.012	0.013	0.004	0.004	0.004	0.004	0.004	0.004	0.004	0.004	0.004	0.004	6932	7036	6808	6968	7060	6756	7116	6964	7116	6912	2572	2584	2592	2532	2648	2536	2548	2524	2548	2584
Gordonia phage GAL1 GCF_001884535.1 2016-11-15	50654	zstd-9-1t	15260	0.016	0.008	0.008	0.013	0.016	0.007	0.018	0.013	0.016	0.007	0.002	0.003	0.003	0.003	0.004	0.004	0.004	0.003	0.004	0.004	8684	8704	8672	8584	8780	8600	8724	8776	8856	8780	2576	2512	2676	2584	2544	2576	2652	2604	2572	2576
Gordonia phage GAL1 GCF_001884535.1 2016-11-15	50654	zstd-9-4t	15260	0.017	0.015	0.009	0.017	0.014	0.014	0.011	0.015	0.012	0.013	0.004	0.004	0.003	0.004	0.004	0.004	0.004	0.004	0.004	0.004	9072	8856	8852	9056	8852	8908	8976	9100	9020	8984	2516	2532	2576	2628	2612	2640	2604	2536	2524	2624
Gordonia phage GAL1 GCF_001884535.1 2016-11-15	50654	zstd-10-1t	15260	0.019	0.021	0.019	0.016	0.014	0.019	0.015	0.017	0.017	0.019	0.004	0.003	0.004	0.004	0.004	0.004	0.004	0.004	0.004	0.004	14844	14928	14824	14868	14904	14928	14896	14876	14944	14868	2608	2540	2668	2680	2516	2512	2556	2608	2568	2524
Gordonia phage GAL1 GCF_001884535.1 2016-11-15	50654	zstd-10-4t	15260	0.019	0.019	0.021	0.018	0.013	0.020	0.018	0.018	0.018	0.020	0.004	0.003	0.004	0.004	0.003	0.003	0.004	0.003	0.004	0.003	15156	15156	15016	14936	15172	15196	15060	15036	15236	14936	2456	2620	2612	2588	2676	2684	2676	2576	2616	2656
Gordonia phage GAL1 GCF_001884535.1 2016-11-15	50654	zstd-11-1t	15260	0.025	0.026	0.026	0.029	0.025	0.029	0.027	0.018	0.024	0.026	0.004	0.004	0.003	0.003	0.004	0.004	0.004	0.004	0.004	0.004	27220	27080	27180	27116	27124	27216	27160	27056	27084	27120	2636	2576	2628	2640	2656	2656	2628	2604	2580	2492
Gordonia phage GAL1 GCF_001884535.1 2016-11-15	50654	zstd-11-4t	15260	0.031	0.030	0.029	0.023	0.028	0.028	0.027	0.030	0.027	0.026	0.004	0.004	0.004	0.003	0.003	0.003	0.004	0.004	0.004	0.004	27504	27248	27348	27468	27484	27420	27524	27568	27328	27600	2576	2588	2576	2608	2476	2548	2660	2680	2644	2572
Gordonia phage GAL1 GCF_001884535.1 2016-11-15	50654	zstd-12-1t	15212	0.027	0.027	0.028	0.026	0.028	0.028	0.028	0.026	0.022	0.028	0.003	0.003	0.003	0.003	0.003	0.003	0.003	0.003	0.004	0.004	27064	27224	27180	27096	27108	27104	27256	27144	27100	27196	2544	2612	2636	2592	2612	2540	2572	2600	2612	2664
Gordonia phage GAL1 GCF_001884535.1 2016-11-15	50654	zstd-12-4t	15212	0.031	0.023	0.024	0.022	0.029	0.032	0.023	0.032	0.032	0.024	0.004	0.003	0.004	0.004	0.003	0.004	0.003	0.004	0.004	0.004	27384	27532	27444	27420	27448	27592	27304	27444	27320	27408	2624	2680	2472	2520	2584	2692	2652	2688	2472	2608
Gordonia phage GAL1 GCF_001884535.1 2016-11-15	50654	zstd-13-1t	15267	0.029	0.027	0.031	0.030	0.021	0.029	0.032	0.029	0.021	0.028	0.003	0.004	0.004	0.003	0.003	0.004	0.004	0.004	0.004	0.004	27188	27176	27240	27132	27188	27060	27224	27248	27232	27164	2484	2684	2576	2520	2408	2584	2612	2588	2628	2508
Gordonia phage GAL1 GCF_001884535.1 2016-11-15	50654	zstd-13-4t	15267	0.034	0.032	0.030	0.032	0.030	0.034	0.027	0.026	0.030	0.025	0.004	0.003	0.004	0.004	0.004	0.004	0.004	0.003	0.003	0.004	27236	27468	27488	27532	27360	27388	27300	27508	27400	27348	2672	2580	2512	2652	2512	2572	2680	2520	2548	2620
Gordonia phage GAL1 GCF_001884535.1 2016-11-15	50654	zstd-14-1t	15267	0.047	0.049	0.045	0.046	0.042	0.035	0.041	0.044	0.043	0.041	0.004	0.003	0.003	0.004	0.002	0.003	0.004	0.003	0.003	0.003	51824	51560	51768	51792	51708	51736	51732	51728	51776	51724	2624	2620	2676	2636	2524	2584	2548	2612	2572	2592
Gordonia phage GAL1 GCF_001884535.1 2016-11-15	50654	zstd-14-4t	15267	0.052	0.045	0.045	0.048	0.051	0.050	0.051	0.050	0.045	0.050	0.003	0.003	0.004	0.004	0.004	0.003	0.004	0.004	0.004	0.004	52048	52056	51868	52016	51988	51960	52032	51924	51952	51988	2668	2564	2668	2580	2572	2664	2680	2624	2668	2492
Gordonia phage GAL1 GCF_001884535.1 2016-11-15	50654	zstd-15-1t	15267	0.056	0.046	0.052	0.052	0.049	0.050	0.051	0.044	0.052	0.052	0.003	0.004	0.004	0.004	0.004	0.004	0.003	0.004	0.003	0.003	67980	68108	68212	68020	67932	67952	68076	67940	68084	68084	2572	2512	2584	2684	2548	2556	2676	2596	2652	2588
Gordonia phage GAL1 GCF_001884535.1 2016-11-15	50654	zstd-15-4t	15267	0.063	0.060	0.055	0.058	0.056	0.055	0.056	0.059	0.057	0.056	0.004	0.004	0.004	0.004	0.004	0.003	0.003	0.004	0.003	0.004	68192	68236	68392	68260	68448	68224	68336	68508	68432	68476	2508	2668	2676	2684	2536	2552	2680	2680	2572	2680
Gordonia phage GAL1 GCF_001884535.1 2016-11-15	50654	zstd-16-1t	14153	0.037	0.038	0.038	0.029	0.035	0.037	0.037	0.039	0.038	0.029	0.003	0.004	0.003	0.003	0.003	0.004	0.004	0.003	0.003	0.004	35472	35424	35348	35488	35404	35392	35448	35444	35472	35368	2632	2644	2664	2616	2688	2692	2704	2700	2576	2584
Gordonia phage GAL1 GCF_001884535.1 2016-11-15	50654	zstd-16-4t	14153	0.041	0.042	0.041	0.039	0.041	0.042	0.034	0.039	0.039	0.033	0.003	0.003	0.003	0.003	0.004	0.003	0.004	0.004	0.004	0.004	35632	35676	35712	35636	35600	35656	35736	35672	35624	35604	2688	2584	2628	2548	2608	2600	2636	2684	2668	2548
Gordonia phage GAL1 GCF_001884535.1 2016-11-15	50654	zstd-17-1t	14113	0.049	0.045	0.038	0.046	0.046	0.046	0.046	0.046	0.046	0.045	0.003	0.004	0.003	0.003	0.004	0.003	0.003	0.003	0.003	0.003	51752	51860	51764	51808	51820	51768	51660	51864	51820	51712	2548	2484	2668	2548	2660	2620	2720	2520	2636	2492
Gordonia phage GAL1 GCF_001884535.1 2016-11-15	50654	zstd-17-4t	14113	0.054	0.052	0.051	0.048	0.044	0.050	0.052	0.046	0.049	0.051	0.003	0.003	0.003	0.003	0.003	0.003	0.003	0.003	0.003	0.003	51884	51972	51968	52136	52068	52044	52028	52204	52104	51976	2600	2652	2520	2620	2628	2560	2520	2552	2708	2636
Gordonia phage GAL1 GCF_001884535.1 2016-11-15	50654	zstd-18-1t	14027	0.051	0.052	0.050	0.041	0.039	0.039	0.039	0.047	0.048	0.048	0.003	0.003	0.004	0.004	0.003	0.003	0.004	0.004	0.003	0.004	52332	52328	52420	52244	52396	52376	52380	52392	52332	52276	2560	2736	2556	2628	2508	2564	2564	2556	2556	2504
Gordonia phage GAL1 GCF_001884535.1 2016-11-15	50654	zstd-18-4t	14027	0.055	0.049	0.055	0.047	0.054	0.047	0.044	0.053	0.052	0.045	0.003	0.003	0.004	0.003	0.003	0.003	0.003	0.003	0.003	0.003	52552	52552	52588	52564	52556	52656	52632	52640	52564	52628	2708	2696	2608	2584	2580	2560	2444	2628	2716	2480
Gordonia phage GAL1 GCF_001884535.1 2016-11-15	50654	zstd-19-1t	14015	0.083	0.080	0.071	0.078	0.079	0.079	0.077	0.077	0.078	0.076	0.004	0.004	0.003	0.003	0.003	0.002	0.003	0.003	0.003	0.003	85036	85120	85168	85104	85156	85140	85104	85092	85060	85076	2548	2612	2584	2636	2588	2636	2668	2684	2680	2492
Gordonia phage GAL1 GCF_001884535.1 2016-11-15	50654	zstd-19-4t	14015	0.088	0.086	0.086	0.083	0.079	0.081	0.077	0.084	0.080	0.083	0.003	0.004	0.004	0.004	0.003	0.004	0.004	0.004	0.004	0.003	85408	85484	85332	85244	85424	85392	85484	85396	85252	85372	2588	2636	2564	2644	2736	2700	2580	2660	2560	2548
Gordonia phage GAL1 GCF_001884535.1 2016-11-15	50654	zstd-20-1t	14015	0.133	0.125	0.125	0.124	0.124	0.124	0.124	0.124	0.123	0.124	0.003	0.004	0.004	0.003	0.004	0.003	0.003	0.003	0.004	0.003	166932	167036	167088	167004	167040	166960	166916	167008	167056	167092	2632	2460	2552	2740	2676	2648	2640	2636	2696	2636
Gordonia phage GAL1 GCF_001884535.1 2016-11-15	50654	zstd-20-4t	14015	0.138	0.130	0.130	0.129	0.133	0.133	0.130	0.130	0.129	0.131	0.004	0.003	0.003	0.003	0.003	0.003	0.003	0.003	0.003	0.003	167328	167348	167308	167328	167224	167152	167256	167424	167440	167100	2696	2636	2608	2520	2612	2572	2620	2636	2568	2644
Gordonia phage GAL1 GCF_001884535.1 2016-11-15	50654	zstd-21-1t	14015	0.219	0.211	0.205	0.182	0.200	0.209	0.186	0.202	0.210	0.207	0.004	0.004	0.003	0.003	0.003	0.003	0.003	0.003	0.003	0.003	330872	330896	330944	330880	330920	330904	330924	330924	330784	330852	2676	2584	2720	2700	2644	2556	2700	2476	2736	2568
Gordonia phage GAL1 GCF_001884535.1 2016-11-15	50654	zstd-21-4t	14015	0.233	0.222	0.223	0.204	0.216	0.222	0.221	0.217	0.222	0.203	0.003	0.004	0.003	0.003	0.003	0.003	0.003	0.003	0.003	0.003	331060	330996	331112	331076	331128	331000	331188	331208	330960	331012	2636	2572	2676	2636	2720	2524	2628	2676	2552	2580
Gordonia phage GAL1 GCF_001884535.1 2016-11-15	50654	zstd-22-1t	14015	0.379	0.351	0.365	0.371	0.368	0.352	0.365	0.365	0.358	0.354	0.003	0.003	0.003	0.003	0.003	0.003	0.003	0.003	0.003	0.004	658476	658524	658532	658552	658612	658528	658484	658624	658528	658608	2672	2572	2524	2512	2636	2612	2640	2584	2656	2736
Gordonia phage GAL1 GCF_001884535.1 2016-11-15	50654	zstd-22-4t	14015	0.369	0.396	0.384	0.385	0.348	0.381	0.395	0.375	0.378	0.367	0.004	0.004	0.003	0.004	0.004	0.004	0.003	0.003	0.003	0.003	658920	658732	658820	658708	658688	658864	658844	658764	658840	658764	2608	2604	2708	2644	2640	2568	2664	2692	2540	2632
WS1 bacterium JGI 0000059-K21 GCA_000398605.1 2013-05-16	521951	2bit	130121	0.053	0.055	0.051	0.056	0.052	0.058	0.058	0.053	0.058	0.057	0.047	0.042	0.046	0.046	0.047	0.045	0.042	0.044	0.042	0.043	8128	8156	8148	7984	7956	8140	8044	8128	8212	8008	7464	7516	7448	7624	7440	7468	7492	7532	7480	7636
WS1 bacterium JGI 0000059-K21 GCA_000398605.1 2013-05-16	521951	2bit0	522377	0.047	0.051	0.043	0.044	0.046	0.043	0.047	0.045	0.046	0.049	0.041	0.040	0.042	0.041	0.038	0.036	0.036	0.037	0.043	0.042	7940	8064	8128	8040	8164	8164	8124	8140	8012	8156	7616	7480	7512	7700	7524	7484	7512	7544	7552	7476
WS1 bacterium JGI 0000059-K21 GCA_000398605.1 2013-05-16	521951	alapy-b	128163	0.920	0.866	0.836	0.861	0.836	0.877	0.875	0.865	0.853	0.852	0.846	0.815	0.856	0.883	0.861	0.831	0.820	0.816	0.841	0.851	1142032	1142028	1142028	1142028	1142028	1142028	1142032	1142024	1142032	1142028	1109368	1109368	1109372	1109372	1109368	1109372	1109372	1109372	1109372	1109368
WS1 bacterium JGI 0000059-K21 GCA_000398605.1 2013-05-16	521951	alapy-f	133283	0.128	0.127	0.127	0.128	0.131	0.128	0.128	0.127	0.128	0.124	0.109	0.109	0.109	0.112	0.115	0.109	0.112	0.102	0.111	0.108	42184	42180	42184	42056	42184	42188	42180	42184	42184	42184	41368	41364	41360	41104	41368	41368	41360	41364	41360	41364
WS1 bacterium JGI 0000059-K21 GCA_000398605.1 2013-05-16	521951	alapy-m	132259	0.210	0.224	0.203	0.205	0.207	0.203	0.219	0.209	0.201	0.221	0.188	0.198	0.189	0.195	0.192	0.199	0.189	0.187	0.189	0.199	86924	86920	86920	86920	86920	86920	86916	86924	86920	86920	86524	86528	86688	86688	86524	86524	86372	86688	86692	86528
WS1 bacterium JGI 0000059-K21 GCA_000398605.1 2013-05-16	521951	alapy0	1028870	0.050	0.050	0.053	0.052	0.052	0.053	0.053	0.052	0.056	0.055	0.042	0.044	0.042	0.043	0.041	0.046	0.044	0.043	0.043	0.041	7440	7584	7308	7560	7428	7544	7364	7532	7296	7512	6344	6212	6132	6360	6340	6380	6344	6420	6196	6300
WS1 bacterium JGI 0000059-K21 GCA_000398605.1 2013-05-16	521951	bcm-16m	129040	0.104	0.107	0.106	0.107	0.106	0.106	0.111	0.109	0.098	0.105	0.077	0.081	0.085	0.084	0.082	0.085	0.078	0.083	0.085	0.083	7460	7572	7508	7484	7488	7480	7640	7476	7548	7480	5660	5440	5656	5584	5624	5588	5676	5716	5480	5584
WS1 bacterium JGI 0000059-K21 GCA_000398605.1 2013-05-16	521951	bcm-128m	129040	0.111	0.109	0.108	0.108	0.108	0.109	0.102	0.108	0.104	0.111	0.079	0.083	0.084	0.084	0.084	0.079	0.089	0.078	0.075	0.082	7508	7492	7584	7660	7492	7520	7568	7500	7640	7492	5556	5560	5636	5648	5660	5640	5772	5632	5640	5716
WS1 bacterium JGI 0000059-K21 GCA_000398605.1 2013-05-16	521951	bcm-1024m	129040	0.108	0.108	0.106	0.106	0.111	0.108	0.108	0.105	0.107	0.103	0.085	0.085	0.084	0.084	0.084	0.083	0.082	0.083	0.084	0.080	7528	7604	7616	7496	7668	7472	7512	7620	7516	7480	5584	5668	5636	5596	5588	5636	5640	5640	5684	5756
WS1 bacterium JGI 0000059-K21 GCA_000398605.1 2013-05-16	521951	bcm-2047m	129040	0.108	0.107	0.110	0.106	0.105	0.111	0.105	0.108	0.108	0.099	0.086	0.083	0.086	0.083	0.084	0.084	0.077	0.078	0.078	0.083	7488	7632	7484	7568	7592	7456	7476	7556	7564	7684	5696	5716	5620	5608	5596	5576	5564	5596	5644	5632
WS1 bacterium JGI 0000059-K21 GCA_000398605.1 2013-05-16	521951	beetl-b50-zst1	167665	0.482	0.479	0.462	0.473	0.457	0.455	0.464	0.491	0.447	0.483	0.214	0.216	0.184	0.179	0.206	0.217	0.221	0.183	0.191	0.183	8864	9340	9780	9176	8800	9728	9500	8976	9440	9372	7924	8148	7788	7916	8116	8096	7912	7936	7912	8100
WS1 bacterium JGI 0000059-K21 GCA_000398605.1 2013-05-16	521951	beetl-b50-zst22	141364	1.189	1.115	1.100	1.103	1.096	1.101	1.102	1.097	1.117	1.091	0.186	0.199	0.192	0.183	0.198	0.206	0.191	0.190	0.185	0.193	658268	658328	658392	658216	658364	658372	658368	658416	658420	658380	7968	8144	8160	7900	7924	8180	7912	8008	7916	7980
WS1 bacterium JGI 0000059-K21 GCA_000398605.1 2013-05-16	521951	beetl-b100-zst1	163124	0.829	0.924	0.859	0.791	0.786	0.818	0.795	0.804	0.835	0.822	0.241	0.228	0.250	0.251	0.281	0.246	0.261	0.235	0.241	0.227	9012	9396	9104	9964	9672	8872	9476	9732	9004	9596	7916	8000	8160	8152	8028	8064	8140	7896	7920	8064
WS1 bacterium JGI 0000059-K21 GCA_000398605.1 2013-05-16	521951	beetl-b100-zst22	139379	1.459	1.620	1.462	1.432	1.520	1.458	1.460	1.441	1.498	1.437	0.240	0.291	0.247	0.247	0.244	0.255	0.229	0.350	0.230	0.250	658356	658404	658392	658396	658220	658252	658312	658264	658380	658260	8092	8092	7912	7784	7892	7968	7940	7908	7980	7804
WS1 bacterium JGI 0000059-K21 GCA_000398605.1 2013-05-16	521951	beetl-b200-zst1	160589	1.488	1.554	1.484	1.489	1.482	1.514	1.465	1.503	1.461	1.613	0.327	0.315	0.323	0.315	0.321	0.315	0.309	0.325	0.313	0.318	10508	11128	9996	10588	9984	10416	10064	11148	10376	10256	7936	7996	8068	7904	8068	7924	8008	7904	7924	8184
WS1 bacterium JGI 0000059-K21 GCA_000398605.1 2013-05-16	521951	beetl-b200-zst22	138464	2.161	2.118	2.120	2.063	2.083	2.072	2.131	2.097	2.218	2.107	0.307	0.340	0.319	0.312	0.340	0.329	0.301	0.319	0.316	0.309	658284	658260	658308	658272	658388	658264	658352	658356	658412	658320	8164	8076	8072	8200	7928	8184	7920	8100	7960	7964
WS1 bacterium JGI 0000059-K21 GCA_000398605.1 2013-05-16	521951	beetl-b300-zst1	159524	2.135	2.145	2.168	2.136	2.134	2.101	2.121	2.184	2.124	2.169	0.389	0.421	0.396	0.382	0.373	0.387	0.373	0.402	0.371	0.389	11780	11628	11240	11608	11664	11768	11256	11780	11216	11380	7960	7772	7768	8096	7992	7924	8136	7920	7964	8032
WS1 bacterium JGI 0000059-K21 GCA_000398605.1 2013-05-16	521951	beetl-b300-zst22	138119	2.774	2.830	2.715	2.769	2.777	2.866	2.725	2.794	2.811	2.861	0.399	0.379	0.377	0.373	0.400	0.372	0.368	0.435	0.371	0.397	658344	658396	658252	658252	658388	658292	658268	658392	658412	658220	7972	8176	7940	8116	7912	7972	8120	7920	7976	8008
WS1 bacterium JGI 0000059-K21 GCA_000398605.1 2013-05-16	521951	beetl-b500-zst1	158548	3.462	3.565	3.567	3.570	3.498	3.482	3.467	3.422	3.543	3.505	0.516	0.513	0.485	0.496	0.488	0.475	0.473	0.503	0.498	0.489	13236	12808	12836	13048	13152	13228	12544	12904	12744	12724	7976	7896	8004	7780	7912	7920	8056	8008	8008	8172
WS1 bacterium JGI 0000059-K21 GCA_000398605.1 2013-05-16	521951	beetl-b500-zst22	137839	4.237	4.155	4.217	4.167	4.194	4.155	4.167	4.237	4.114	4.185	0.500	0.506	0.490	0.488	0.486	0.479	0.503	0.488	0.508	0.489	658320	658308	658260	658428	658276	658284	658300	658288	658432	658396	7936	7928	8088	7892	7996	8120	8116	7892	7960	8120
WS1 bacterium JGI 0000059-K21 GCA_000398605.1 2013-05-16	521951	beetl-e50-zst1	181872	0.402	0.350	0.365	0.377	0.369	0.369	0.370	0.375	0.372	0.371	0.199	0.197	0.189	0.188	0.183	0.194	0.191	0.189	0.181	0.187	8664	8924	9020	8984	8880	8852	8916	8808	8856	9040	7796	7980	8008	8096	7996	8096	7912	8180	8120	8156
WS1 bacterium JGI 0000059-K21 GCA_000398605.1 2013-05-16	521951	beetl-e50-zst22	158254	1.850	1.698	1.699	1.687	1.731	1.697	1.687	1.697	1.726	1.723	0.225	0.183	0.182	0.226	0.186	0.188	0.193	0.190	0.182	0.204	658388	658380	658408	658356	658440	658324	658400	658344	658440	658432	8152	7912	8100	8136	8008	7904	7900	7768	7936	8012
WS1 bacterium JGI 0000059-K21 GCA_000398605.1 2013-05-16	521951	beetl-e100-zst1	171526	0.519	0.495	0.496	0.496	0.494	0.497	0.485	0.510	0.503	0.491	0.230	0.235	0.252	0.224	0.241	0.300	0.235	0.219	0.229	0.250	8920	8816	8880	8876	9052	8988	8996	8788	9004	8964	8000	8176	8168	7976	8004	7904	7868	8100	7900	7940
WS1 bacterium JGI 0000059-K21 GCA_000398605.1 2013-05-16	521951	beetl-e100-zst22	151632	1.827	1.779	1.799	1.783	1.794	1.777	1.822	1.815	1.784	1.823	0.255	0.235	0.264	0.234	0.225	0.222	0.225	0.260	0.284	0.231	658360	658424	658324	658348	658364	658376	658416	658340	658444	658324	8104	8116	7980	8100	7920	8128	7996	7988	7900	8184
WS1 bacterium JGI 0000059-K21 GCA_000398605.1 2013-05-16	521951	beetl-e200-zst1	165535	0.779	0.761	0.769	0.753	0.740	0.767	0.760	0.741	0.757	0.758	0.335	0.316	0.330	0.313	0.298	0.300	0.298	0.311	0.287	0.315	8984	8852	8780	8844	8884	8988	8876	9048	8844	8848	7980	7804	7940	7984	7960	7984	8176	8184	8180	7988
WS1 bacterium JGI 0000059-K21 GCA_000398605.1 2013-05-16	521951	beetl-e200-zst22	145219	2.039	2.024	2.020	2.021	2.012	2.008	2.018	1.980	1.996	1.998	0.332	0.302	0.303	0.297	0.324	0.331	0.309	0.308	0.290	0.293	658344	658396	658364	658348	658300	658324	658360	658388	658440	658364	7984	7888	8000	7780	7920	7760	8000	7972	8084	7880
WS1 bacterium JGI 0000059-K21 GCA_000398605.1 2013-05-16	521951	beetl-e300-zst1	163101	1.043	1.018	1.020	1.021	1.005	1.018	1.025	1.022	1.018	1.018	0.376	0.356	0.378	0.402	0.389	0.408	0.386	0.356	0.393	0.362	8824	8972	8888	8808	8848	8808	8988	8924	8820	8684	7912	8084	8144	8004	7892	8008	7792	8084	7916	8180
WS1 bacterium JGI 0000059-K21 GCA_000398605.1 2013-05-16	521951	beetl-e300-zst22	142920	2.224	2.262	2.281	2.265	2.232	2.268	2.239	2.283	2.238	2.255	0.364	0.414	0.351	0.365	0.393	0.369	0.378	0.391	0.383	0.402	658332	658348	658308	658380	658356	658372	658316	658308	658400	658428	7972	8156	7912	8004	8176	8064	8096	8160	8000	8180
WS1 bacterium JGI 0000059-K21 GCA_000398605.1 2013-05-16	521951	beetl-e500-zst1	160902	1.657	1.553	1.547	1.514	1.534	1.554	1.497	1.512	1.533	1.536	0.540	0.495	0.534	0.477	0.497	0.486	0.500	0.506	0.509	0.477	8816	8876	8888	8892	8808	9056	8888	8968	8860	8880	7880	7884	8176	8100	7936	7900	7912	7976	7996	8132
WS1 bacterium JGI 0000059-K21 GCA_000398605.1 2013-05-16	521951	beetl-e500-zst22	140366	2.843	2.783	2.725	2.793	2.760	2.766	2.755	2.821	2.790	2.796	0.508	0.517	0.490	0.493	0.491	0.516	0.510	0.471	0.510	0.477	658348	658436	658388	658308	658372	658400	658348	658324	658328	658380	8008	7936	7908	8116	7988	8060	8136	7904	8068	7972
WS1 bacterium JGI 0000059-K21 GCA_000398605.1 2013-05-16	521951	beetl0	510369	0.069	0.070	0.074	0.072	0.074	0.075	0.076	0.075	0.075	0.076	0.052	0.051	0.054	0.053	0.053	0.054	0.052	0.052	0.053	0.052	8792	8972	8864	8908	8924	8888	8896	8940	8968	8976	7892	7976	8116	8104	7964	7888	7980	8032	8136	7960
WS1 bacterium JGI 0000059-K21 GCA_000398605.1 2013-05-16	521951	blast	137579	0.072	0.074	0.071	0.066	0.075	0.069	0.072	0.076	0.076	0.068	0.037	0.043	0.040	0.040	0.043	0.041	0.043	0.039	0.039	0.035	23724	23900	23788	23832	23788	23780	23804	23720	23780	23788	27756	27856	27780	27840	27760	27764	27952	27928	27764	27856
WS1 bacterium JGI 0000059-K21 GCA_000398605.1 2013-05-16	521951	blast0	521953	0.036	0.033	0.030	0.032	0.033	0.034	0.036	0.035	0.032	0.030	0.026	0.024	0.026	0.026	0.021	0.023	0.025	0.019	0.020	0.027	8164	8152	8172	8036	8148	8156	8032	8132	8212	8296	6804	6652	6944	6736	6800	6860	6952	6748	6836	6896
WS1 bacterium JGI 0000059-K21 GCA_000398605.1 2013-05-16	521951	brieflz-1	201908	0.035	0.039	0.042	0.036	0.036	0.031	0.029	0.037	0.036	0.033	0.022	0.018	0.024	0.021	0.021	0.018	0.018	0.022	0.020	0.021	7592	7628	7436	7496	7500	7428	7520	7504	7504	7656	5700	5724	5612	5704	5676	5616	5688	5700	5508	5612
WS1 bacterium JGI 0000059-K21 GCA_000398605.1 2013-05-16	521951	brieflz-2	205479	0.042	0.040	0.040	0.035	0.038	0.030	0.037	0.039	0.034	0.030	0.024	0.016	0.020	0.021	0.022	0.022	0.022	0.017	0.017	0.020	7524	7508	7404	7656	7484	7608	7500	7440	7632	7600	5480	5648	5636	5660	5696	5788	5632	5680	5760	5620
WS1 bacterium JGI 0000059-K21 GCA_000398605.1 2013-05-16	521951	brieflz-3	197585	0.047	0.041	0.037	0.038	0.036	0.041	0.039	0.039	0.039	0.035	0.024	0.023	0.023	0.024	0.024	0.025	0.022	0.021	0.022	0.019	7648	7536	7612	7540	7680	7540	7544	7636	7528	7688	5700	5700	5628	5628	5636	5728	5700	5712	5640	5644
WS1 bacterium JGI 0000059-K21 GCA_000398605.1 2013-05-16	521951	brieflz-4	191752	0.051	0.048	0.048	0.044	0.047	0.040	0.040	0.047	0.038	0.045	0.023	0.025	0.020	0.017	0.020	0.024	0.024	0.019	0.022	0.024	7516	7548	7576	7644	7520	7612	7616	7668	7528	7508	5464	5636	5640	5684	5632	5772	5608	5632	5620	5612
WS1 bacterium JGI 0000059-K21 GCA_000398605.1 2013-05-16	521951	brieflz-5	189810	0.050	0.045	0.044	0.040	0.046	0.049	0.045	0.047	0.044	0.043	0.023	0.021	0.024	0.023	0.021	0.018	0.023	0.024	0.018	0.019	8192	8148	8192	8208	8152	8152	8236	8244	8260	8196	5648	5604	5656	5608	5636	5656	5500	5652	5752	5480
WS1 bacterium JGI 0000059-K21 GCA_000398605.1 2013-05-16	521951	brieflz-6	174271	0.066	0.058	0.063	0.055	0.059	0.061	0.053	0.062	0.061	0.062	0.022	0.020	0.022	0.021	0.021	0.024	0.018	0.018	0.023	0.019	8152	8220	8248	7912	8148	8148	8148	8240	8220	7968	5740	5612	5744	5672	5664	5644	5756	5616	5688	5640
WS1 bacterium JGI 0000059-K21 GCA_000398605.1 2013-05-16	521951	brieflz-7	169286	0.173	0.159	0.166	0.160	0.162	0.149	0.164	0.162	0.159	0.161	0.016	0.020	0.018	0.019	0.022	0.022	0.024	0.025	0.018	0.024	7884	7884	7900	7908	7884	7892	8304	7912	7936	8260	5600	5660	5636	5704	5732	5628	5640	5672	5692	5600
WS1 bacterium JGI 0000059-K21 GCA_000398605.1 2013-05-16	521951	brieflz-8	164806	0.199	0.185	0.183	0.188	0.191	0.185	0.182	0.185	0.183	0.177	0.024	0.022	0.019	0.024	0.019	0.022	0.023	0.024	0.024	0.023	12680	12728	12724	12644	12652	12720	12640	12792	12708	12656	5624	5784	5484	5596	5488	5628	5756	5640	5676	5636
WS1 bacterium JGI 0000059-K21 GCA_000398605.1 2013-05-16	521951	brieflz-9	164678	0.216	0.209	0.211	0.203	0.209	0.193	0.209	0.207	0.211	0.197	0.023	0.023	0.021	0.021	0.023	0.023	0.023	0.022	0.021	0.020	12748	12688	12732	12696	12644	12724	12636	12696	12656	12724	5716	5476	5476	5600	5636	5612	5700	5660	5620	5720
WS1 bacterium JGI 0000059-K21 GCA_000398605.1 2013-05-16	521951	brieflz-opt	164678	0.211	0.214	0.209	0.210	0.204	0.211	0.205	0.212	0.189	0.201	0.023	0.020	0.018	0.022	0.019	0.020	0.020	0.023	0.024	0.021	12800	12728	12724	12792	12728	12720	12684	12788	12728	12800	5504	5720	5620	5668	5724	5676	5624	5624	5500	5656
WS1 bacterium JGI 0000059-K21 GCA_000398605.1 2013-05-16	521951	brieflz3600m-6	174271	0.059	0.060	0.061	0.060	0.059	0.061	0.060	0.056	0.052	0.064	0.036	0.033	0.031	0.033	0.035	0.033	0.034	0.034	0.035	0.030	8312	8292	8292	8300	8296	8360	8208	8360	8320	8296	6804	6980	6936	6964	6964	6924	6988	6996	6980	6952
WS1 bacterium JGI 0000059-K21 GCA_000398605.1 2013-05-16	521951	brieflz3600m-9	164678	0.213	0.208	0.204	0.204	0.205	0.205	0.199	0.209	0.209	0.205	0.028	0.028	0.035	0.036	0.034	0.037	0.032	0.035	0.032	0.032	12784	12800	12768	12700	12800	12716	12788	12696	12764	12808	6988	6936	7044	7000	6900	7072	7012	6948	6960	6916
WS1 bacterium JGI 0000059-K21 GCA_000398605.1 2013-05-16	521951	brotli-0	198831	0.008	0.009	0.009	0.006	0.008	0.008	0.008	0.008	0.009	0.006	0.008	0.009	0.009	0.008	0.009	0.006	0.007	0.006	0.009	0.008	3392	3348	3336	3280	3336	3244	3332	3356	3248	3244	3032	2892	2952	3060	2900	2968	2884	2948	2984	3064
WS1 bacterium JGI 0000059-K21 GCA_000398605.1 2013-05-16	521951	brotli-1	166251	0.009	0.011	0.011	0.010	0.008	0.010	0.011	0.007	0.009	0.012	0.005	0.007	0.009	0.009	0.005	0.007	0.009	0.004	0.007	0.007	3596	3792	3596	3740	3636	3744	3740	3744	3592	3708	2936	2876	2976	2948	2976	2860	2956	2920	2952	3012
WS1 bacterium JGI 0000059-K21 GCA_000398605.1 2013-05-16	521951	brotli-2	159572	0.013	0.010	0.015	0.017	0.016	0.013	0.018	0.015	0.013	0.019	0.005	0.008	0.009	0.008	0.008	0.009	0.009	0.008	0.009	0.007	3972	3860	3892	3928	3768	3884	3760	3876	4000	3856	2944	3016	3072	3068	3092	3028	3072	2988	2936	2920
WS1 bacterium JGI 0000059-K21 GCA_000398605.1 2013-05-16	521951	brotli-3	165144	0.016	0.020	0.021	0.016	0.011	0.010	0.019	0.011	0.017	0.013	0.009	0.009	0.007	0.008	0.006	0.006	0.009	0.009	0.009	0.008	4020	3924	3888	3940	3868	3848	3988	3832	3904	3832	2960	2956	3056	3048	2984	2860	2936	2964	2928	3060
WS1 bacterium JGI 0000059-K21 GCA_000398605.1 2013-05-16	521951	brotli-4	166097	0.022	0.024	0.015	0.021	0.015	0.025	0.015	0.020	0.025	0.015	0.008	0.008	0.008	0.007	0.005	0.006	0.007	0.006	0.008	0.007	5704	5608	5668	5692	5552	5628	5648	5632	5724	5540	3000	3012	2988	2996	3100	2996	2980	3092	3080	3100
WS1 bacterium JGI 0000059-K21 GCA_000398605.1 2013-05-16	521951	brotli-5	159214	0.039	0.039	0.042	0.040	0.040	0.043	0.041	0.043	0.041	0.040	0.007	0.006	0.005	0.007	0.006	0.005	0.007	0.007	0.008	0.008	6228	6056	6176	6120	6212	6060	6176	6236	6212	6032	3008	3088	3116	2932	3088	2996	3148	3016	3084	3068
WS1 bacterium JGI 0000059-K21 GCA_000398605.1 2013-05-16	521951	brotli-6	157078	0.050	0.053	0.053	0.051	0.052	0.052	0.052	0.052	0.052	0.051	0.004	0.007	0.008	0.007	0.006	0.006	0.006	0.008	0.008	0.008	7036	7096	7188	7088	7068	7060	7152	6980	7168	6916	3072	2924	3004	2996	2988	2924	2908	3148	2932	2996
WS1 bacterium JGI 0000059-K21 GCA_000398605.1 2013-05-16	521951	brotli-7	156052	0.077	0.082	0.079	0.080	0.079	0.080	0.077	0.076	0.076	0.078	0.008	0.007	0.008	0.007	0.006	0.007	0.008	0.007	0.008	0.008	8800	8792	8808	8944	9008	8936	8808	8896	8800	8860	3092	3028	3044	3080	3084	2928	2976	3024	3060	3084
WS1 bacterium JGI 0000059-K21 GCA_000398605.1 2013-05-16	521951	brotli-8	154104	0.115	0.117	0.115	0.115	0.116	0.116	0.115	0.114	0.114	0.102	0.007	0.007	0.007	0.007	0.008	0.006	0.005	0.007	0.007	0.007	9320	9412	9320	9672	9592	9276	9332	9500	9640	9344	2924	3084	2924	3040	3068	2908	3096	3148	3112	3060
WS1 bacterium JGI 0000059-K21 GCA_000398605.1 2013-05-16	521951	brotli-9	153038	0.180	0.185	0.182	0.161	0.181	0.171	0.161	0.178	0.176	0.170	0.006	0.006	0.007	0.007	0.007	0.007	0.007	0.007	0.007	0.006	9960	9988	9908	9944	9848	10016	9868	9904	9860	9844	3012	3044	2932	2916	2904	2992	3172	2924	3076	3028
WS1 bacterium JGI 0000059-K21 GCA_000398605.1 2013-05-16	521951	brotli-10	141718	0.480	0.459	0.460	0.473	0.479	0.470	0.454	0.475	0.474	0.476	0.011	0.008	0.012	0.009	0.012	0.007	0.013	0.015	0.006	0.012	19968	19896	20004	20044	19996	19928	19920	19920	20004	20000	3044	3004	3028	3108	2916	3008	3148	2916	3036	3012
WS1 bacterium JGI 0000059-K21 GCA_000398605.1 2013-05-16	521951	brotli-11	141679	1.262	1.257	1.251	1.252	1.254	1.237	1.253	1.250	1.254	1.255	0.010	0.007	0.009	0.016	0.012	0.015	0.015	0.014	0.006	0.016	33336	33484	33552	33408	33272	33428	33348	33552	33460	33328	3120	3100	3028	3116	3016	3052	3092	2996	3128	3088
WS1 bacterium JGI 0000059-K21 GCA_000398605.1 2013-05-16	521951	brotli-11w30	141680	1.252	1.261	1.252	1.246	1.241	1.255	1.254	1.257	1.231	1.252	0.009	0.014	0.012	0.015	0.012	0.008	0.007	0.015	0.013	0.012	33396	33436	33440	33516	33468	33440	33432	33384	33396	33440	3012	3088	3092	3020	2920	2972	3184	3072	3092	3068
WS1 bacterium JGI 0000059-K21 GCA_000398605.1 2013-05-16	521951	bsc-b16cfe1	132508	0.091	0.091	0.092	0.088	0.087	0.089	0.091	0.093	0.087	0.085	0.048	0.040	0.046	0.042	0.043	0.046	0.045	0.050	0.049	0.046	11416	11416	11296	11320	11300	11248	11296	11408	11372	11388	14320	14316	14376	14268	13948	14176	13984	14208	14452	14360
WS1 bacterium JGI 0000059-K21 GCA_000398605.1 2013-05-16	521951	bsc-b16cfe2	130858	0.106	0.110	0.108	0.099	0.111	0.111	0.105	0.100	0.112	0.102	0.049	0.051	0.060	0.058	0.064	0.059	0.053	0.052	0.053	0.060	11396	11332	11404	11276	11400	11240	11348	11256	11296	11420	14076	14352	14332	14388	14372	14388	14464	14236	14428	14344
WS1 bacterium JGI 0000059-K21 GCA_000398605.1 2013-05-16	521951	bsc-b128cfe1	132508	0.088	0.093	0.083	0.091	0.089	0.090	0.092	0.088	0.084	0.088	0.045	0.041	0.048	0.053	0.047	0.044	0.039	0.050	0.046	0.050	11308	11236	11340	11380	11308	11236	11400	11400	11300	11416	14368	14268	14468	14420	14184	14332	14384	14272	14284	14076
WS1 bacterium JGI 0000059-K21 GCA_000398605.1 2013-05-16	521951	bsc-b128cfe2	130858	0.104	0.100	0.102	0.109	0.101	0.111	0.111	0.108	0.109	0.107	0.055	0.058	0.057	0.055	0.057	0.056	0.063	0.058	0.050	0.057	11240	11404	11240	11324	11412	11236	11416	11296	11316	11236	14276	14440	14368	14468	14444	14440	14284	14364	14324	14380
WS1 bacterium JGI 0000059-K21 GCA_000398605.1 2013-05-16	521951	bsc-b1024cfe1	132508	0.085	0.088	0.090	0.085	0.090	0.088	0.091	0.089	0.090	0.088	0.043	0.047	0.039	0.050	0.041	0.048	0.045	0.046	0.046	0.048	11408	11268	11228	11268	11296	11404	11328	11348	11312	11288	14096	14348	14104	14288	14420	14348	14076	14356	14388	14356
WS1 bacterium JGI 0000059-K21 GCA_000398605.1 2013-05-16	521951	bsc-b1024cfe2	130858	0.104	0.113	0.105	0.111	0.109	0.101	0.107	0.112	0.108	0.112	0.056	0.054	0.056	0.059	0.057	0.054	0.056	0.052	0.050	0.055	11304	11344	11348	11396	11384	11348	11384	11412	11300	11292	14304	14436	14384	14464	14344	14328	14024	14348	14444	14452
WS1 bacterium JGI 0000059-K21 GCA_000398605.1 2013-05-16	521951	bzip2-1	146446	0.053	0.052	0.054	0.053	0.042	0.050	0.054	0.051	0.056	0.053	0.028	0.026	0.027	0.030	0.028	0.030	0.021	0.021	0.020	0.020	2228	2508	2508	2508	2164	2504	2468	2508	2184	2508	1760	1712	1740	1764	1740	1812	1716	1772	1716	1716
WS1 bacterium JGI 0000059-K21 GCA_000398605.1 2013-05-16	521951	bzip2-2	145416	0.048	0.041	0.050	0.051	0.048	0.051	0.046	0.050	0.044	0.044	0.030	0.032	0.022	0.027	0.029	0.031	0.031	0.031	0.030	0.031	3016	2940	2996	2960	3084	2980	2936	2984	2980	2980	2188	2252	2148	2240	2160	2144	2164	2252	2148	2196
WS1 bacterium JGI 0000059-K21 GCA_000398605.1 2013-05-16	521951	bzip2-3	145097	0.054	0.046	0.054	0.056	0.055	0.046	0.054	0.055	0.056	0.054	0.031	0.029	0.035	0.029	0.023	0.032	0.032	0.032	0.031	0.033	3796	3768	3784	3872	3876	3796	3776	3816	3728	3832	2552	2512	2556	2552	2432	2500	2504	2552	2472	2452
WS1 bacterium JGI 0000059-K21 GCA_000398605.1 2013-05-16	521951	bzip2-4	145242	0.056	0.055	0.055	0.056	0.053	0.058	0.056	0.056	0.055	0.056	0.033	0.032	0.032	0.032	0.032	0.029	0.030	0.033	0.032	0.032	4304	4348	4364	4268	4352	4312	4260	4260	4344	4312	3004	3032	2976	3028	3052	3036	2984	2992	2980	3004
WS1 bacterium JGI 0000059-K21 GCA_000398605.1 2013-05-16	521951	bzip2-5	145244	0.059	0.059	0.057	0.059	0.057	0.059	0.059	0.058	0.058	0.048	0.030	0.024	0.031	0.035	0.033	0.033	0.024	0.028	0.034	0.035	5088	5092	5072	5196	5148	5136	5196	5152	5092	5048	3240	3216	3292	3260	3204	3252	3348	3292	3288	3292
WS1 bacterium JGI 0000059-K21 GCA_000398605.1 2013-05-16	521951	bzip2-6	144816	0.056	0.058	0.057	0.056	0.059	0.057	0.056	0.056	0.057	0.049	0.033	0.033	0.035	0.033	0.034	0.033	0.036	0.035	0.035	0.036	5356	5356	5404	5460	5356	5416	5356	5400	5404	5420	3532	3524	3512	3468	3520	3556	3612	3508	3524	3528
WS1 bacterium JGI 0000059-K21 GCA_000398605.1 2013-05-16	521951	bzip2-7	144816	0.055	0.058	0.056	0.059	0.056	0.057	0.048	0.059	0.057	0.059	0.024	0.035	0.034	0.032	0.035	0.030	0.033	0.033	0.034	0.033	5392	5404	5380	5312	5428	5336	5424	5380	5332	5308	3520	3520	3508	3508	3516	3576	3516	3508	3484	3532
WS1 bacterium JGI 0000059-K21 GCA_000398605.1 2013-05-16	521951	bzip2-8	144816	0.060	0.057	0.048	0.056	0.058	0.054	0.055	0.048	0.048	0.058	0.032	0.031	0.035	0.033	0.031	0.035	0.035	0.025	0.034	0.036	5396	5428	5400	5396	5408	5460	5400	5396	5316	5368	3576	3464	3544	3480	3556	3512	3484	3508	3576	3464
WS1 bacterium JGI 0000059-K21 GCA_000398605.1 2013-05-16	521951	bzip2-9	144816	0.048	0.058	0.056	0.059	0.057	0.056	0.058	0.057	0.057	0.058	0.035	0.033	0.035	0.034	0.034	0.025	0.035	0.035	0.036	0.034	5360	5408	5460	5324	5376	5312	5420	5424	5324	5336	3568	3476	3552	3568	3548	3508	3612	3548	3572	3564
WS1 bacterium JGI 0000059-K21 GCA_000398605.1 2013-05-16	521951	cmix	119941	649.953	653.482	653.544	653.068	652.503	667.345	650.789	652.492	654.450	652.897	647.671	648.804	646.903	650.917	651.106	647.334	648.045	652.657	649.396	656.074	14240764	14240800	14240524	14240656	14240696	14240612	14240628	14240700	14240804	14240692	14240724	14240532	14240604	14240528	14240504	14240700	14240660	14240528	14240600	14240640
WS1 bacterium JGI 0000059-K21 GCA_000398605.1 2013-05-16	521951	copy	521951	0.003	0.003	0.003	0.003	0.003	0.003	0.003	0.003	0.003	0.003	0.003	0.003	0.003	0.003	0.003	0.003	0.003	0.003	0.003	0.003	2180	2288	2464	2460	2288	2284	2344	2416	2264	2416	2464	2352	2352	2356	2356	2180	2412	2344	2464	2344
WS1 bacterium JGI 0000059-K21 GCA_000398605.1 2013-05-16	521951	dcom-9	130016	13.810	13.810	13.798	13.815	13.803	13.772	13.751	13.734	13.758	13.844	13.744	13.719	13.735	13.932	13.741	13.722	13.728	13.738	13.751	13.741	122740	122900	122872	122940	122964	122744	122956	122940	122868	122884	122676	122672	122688	122696	122700	122628	122676	122692	122660	122724
WS1 bacterium JGI 0000059-K21 GCA_000398605.1 2013-05-16	521951	dcom-10	128930	15.237	15.219	15.209	15.215	15.216	15.197	15.209	15.217	15.205	15.200	15.112	15.215	15.138	15.210	15.191	15.213	15.117	15.211	15.197	15.121	123572	123540	123460	123424	123564	123472	123520	123472	123428	123320	123212	123200	123160	123384	123332	123156	123344	123160	123212	123256
WS1 bacterium JGI 0000059-K21 GCA_000398605.1 2013-05-16	521951	dcom-11	127221	16.815	16.784	16.737	16.750	16.722	16.729	16.739	16.838	16.740	16.764	16.742	16.755	16.742	16.749	16.742	16.742	16.739	16.768	16.743	16.770	124316	124156	124048	124224	124312	124324	124220	124228	124252	124136	123756	124036	123924	123904	124036	123864	123944	123952	123880	124040
WS1 bacterium JGI 0000059-K21 GCA_000398605.1 2013-05-16	521951	dcom-12	125130	18.365	18.427	18.373	18.371	18.389	18.395	18.378	18.404	18.374	18.377	18.311	18.310	18.383	18.313	18.279	18.261	18.383	18.360	18.306	18.371	124824	124828	124784	124920	124828	124880	124904	124832	124776	124932	124568	124516	124568	124604	124604	124576	124536	124624	124532	124568
WS1 bacterium JGI 0000059-K21 GCA_000398605.1 2013-05-16	521951	dcom-13	122608	19.828	19.876	19.859	19.963	19.870	19.873	19.861	19.874	19.842	19.811	19.829	19.823	19.859	19.813	19.830	19.829	19.836	19.839	19.817	19.794	125448	125496	125544	125500	125544	125324	125684	125664	125576	125592	125240	125244	125248	125232	125292	125192	125260	125172	125328	125240
WS1 bacterium JGI 0000059-K21 GCA_000398605.1 2013-05-16	521951	dcom-14	121057	20.477	20.418	20.466	20.454	20.423	20.385	20.447	20.441	20.431	20.404	20.495	20.445	20.459	20.442	20.337	20.444	20.356	20.320	20.420	20.449	125696	125740	125648	125740	125820	125588	125584	125808	125680	125644	125636	125500	125480	125464	125508	125572	125536	125408	125588	125540
WS1 bacterium JGI 0000059-K21 GCA_000398605.1 2013-05-16	521951	dcom-15	120455	20.540	20.615	20.643	20.569	20.546	20.538	20.626	20.605	20.612	20.588	20.594	20.568	20.487	20.628	20.511	20.636	20.510	20.506	20.511	20.651	125948	125784	125848	125856	125948	125844	125824	125936	125724	125724	125592	125604	125396	125580	125588	125532	125536	125480	125544	125472
WS1 bacterium JGI 0000059-K21 GCA_000398605.1 2013-05-16	521951	dcom-16	120286	20.695	20.705	20.605	20.702	20.660	20.653	20.631	20.580	20.819	20.644	20.664	20.627	20.620	20.646	20.606	20.581	20.567	20.642	20.648	20.646	125940	125840	125992	125944	125880	125784	125864	125784	125776	125860	125608	125660	125688	125720	125688	125624	125544	125724	125560	125648
WS1 bacterium JGI 0000059-K21 GCA_000398605.1 2013-05-16	521951	dcom-17	120221	20.704	20.720	20.700	20.702	20.728	20.694	20.779	20.806	20.739	20.711	20.663	20.672	20.664	20.732	20.694	20.673	20.674	20.660	20.672	20.698	125964	125788	125788	125856	125944	125948	125836	125944	125884	125932	125636	125676	125704	125632	125692	125644	125680	125668	125708	125652
WS1 bacterium JGI 0000059-K21 GCA_000398605.1 2013-05-16	521951	dcom-18	120225	20.705	20.704	20.695	20.694	20.721	20.702	20.715	20.697	20.684	20.689	20.646	20.687	20.683	20.658	20.659	20.684	20.643	20.676	20.696	20.689	125812	125948	125868	125780	125864	125920	125724	125964	125724	125944	125680	125660	125636	125680	125664	125672	125676	125516	125692	125608
WS1 bacterium JGI 0000059-K21 GCA_000398605.1 2013-05-16	521951	dcom-19	120201	20.814	20.712	20.708	20.718	20.703	20.827	20.697	20.704	20.706	20.719	20.742	20.694	20.695	20.704	20.654	20.685	20.674	20.674	20.685	20.689	125716	125944	125864	125852	125724	125856	125724	125968	125840	125824	125608	125708	125732	125632	125628	125524	125668	125652	125660	125728
WS1 bacterium JGI 0000059-K21 GCA_000398605.1 2013-05-16	521951	dcom-20	120202	20.698	20.718	20.678	20.923	20.696	20.739	20.693	20.630	20.743	20.688	20.699	20.674	20.697	20.715	20.676	20.663	20.675	20.717	20.684	20.703	125948	125784	125856	125832	125780	125876	125852	125948	125724	125728	125716	125652	125656	125708	125540	125588	125656	125704	125732	125700
WS1 bacterium JGI 0000059-K21 GCA_000398605.1 2013-05-16	521951	dcom-21	120195	20.683	20.728	20.714	20.737	20.717	20.724	20.715	20.727	20.754	20.744	20.695	20.691	20.744	20.699	20.709	20.724	20.680	20.697	20.687	20.689	125848	125772	125820	125864	125868	125880	125748	125880	125944	125948	125700	125664	125696	125720	125660	125672	125540	125720	125664	125616
WS1 bacterium JGI 0000059-K21 GCA_000398605.1 2013-05-16	521951	dcom-22	120191	20.938	20.725	20.698	20.712	20.744	20.730	20.735	20.739	20.720	20.729	20.684	20.687	20.675	20.693	20.707	20.687	20.695	20.714	20.708	20.713	125876	125844	125828	125960	125932	125724	125776	125784	125764	125712	125664	125704	125644	125712	125544	125716	125596	125716	125656	125708
WS1 bacterium JGI 0000059-K21 GCA_000398605.1 2013-05-16	521951	dcom-23	120183	20.717	20.711	20.736	20.752	20.714	20.710	20.724	20.767	20.753	20.736	20.699	20.702	20.710	20.691	20.770	20.698	20.718	20.710	20.725	20.712	125832	125752	125776	125992	125780	125824	125708	125724	125860	125948	125668	125668	125672	125652	125800	125704	125668	125684	125704	125664
WS1 bacterium JGI 0000059-K21 GCA_000398605.1 2013-05-16	521951	dcom-24	120194	20.725	20.702	20.668	20.741	20.744	20.693	20.633	20.756	20.801	20.704	20.716	20.657	20.628	20.679	20.732	20.752	20.646	20.769	20.670	20.642	125968	126008	125860	126008	125996	126064	126064	125828	126016	125984	125600	125528	125552	125728	125644	125640	125660	125636	125712	125660
WS1 bacterium JGI 0000059-K21 GCA_000398605.1 2013-05-16	521951	dcom-25	120179	20.744	20.688	20.637	20.775	20.783	20.653	21.189	20.745	20.703	20.975	20.723	20.740	20.712	20.729	20.727	20.698	20.770	20.705	20.732	20.689	125768	125776	125944	125772	125796	125988	125852	125948	125812	125780	125664	125704	125652	125720	125616	125592	125552	125664	125584	125676
WS1 bacterium JGI 0000059-K21 GCA_000398605.1 2013-05-16	521951	dcom-26	120185	20.729	20.760	20.711	20.763	21.171	20.754	20.743	20.714	20.723	20.726	20.707	20.707	20.716	20.726	20.709	20.715	20.716	20.700	20.701	20.724	125908	126072	125844	125856	125904	125996	125904	126064	126092	125992	125684	125740	125636	125740	125652	125704	125652	125644	125744	125672
WS1 bacterium JGI 0000059-K21 GCA_000398605.1 2013-05-16	521951	dcom-27	120192	20.982	20.745	20.740	20.733	20.725	20.737	20.718	20.784	20.720	20.740	20.616	20.721	20.751	20.720	20.740	20.720	20.742	20.701	20.713	20.715	125984	125852	126080	125904	125876	125948	126068	125916	125856	125860	125676	125656	125696	125732	125732	125656	125716	125796	125588	125668
WS1 bacterium JGI 0000059-K21 GCA_000398605.1 2013-05-16	521951	dcom-28	120193	20.756	20.749	20.721	20.739	20.742	20.739	20.726	20.728	20.737	20.670	20.777	20.748	20.646	20.779	20.805	20.647	20.637	20.762	20.816	20.708	125960	126008	126092	125984	126060	126080	126100	125996	125960	126064	125784	125652	125628	125652	125704	125796	125724	125536	125556	125656
WS1 bacterium JGI 0000059-K21 GCA_000398605.1 2013-05-16	521951	dcom-29	120182	20.735	20.749	20.753	20.729	20.728	20.765	20.733	20.660	20.671	20.682	20.675	20.753	20.707	20.668	20.792	20.675	20.790	20.787	20.762	20.648	126060	125956	125856	125940	125964	126100	126012	126000	125888	126080	125644	125912	125656	125668	125620	125520	125676	125692	125944	125648
WS1 bacterium JGI 0000059-K21 GCA_000398605.1 2013-05-16	521951	dcom-30	120189	20.744	20.742	20.723	20.718	20.719	20.727	20.988	20.742	20.714	20.656	20.634	20.775	20.808	20.642	20.757	20.725	20.745	20.616	20.646	20.626	126012	125916	126084	126100	125960	126024	126012	125860	126016	125952	125704	125712	125724	125708	125660	125600	125676	125680	125700	125688
WS1 bacterium JGI 0000059-K21 GCA_000398605.1 2013-05-16	521951	dcom0	510369	0.064	0.062	0.061	0.063	0.062	0.065	0.067	0.064	0.064	0.069	0.046	0.043	0.045	0.044	0.045	0.044	0.045	0.046	0.045	0.044	8640	8708	8656	8624	8724	8748	8636	8636	8660	8824	6876	7008	6888	6880	6720	6692	6744	6892	6876	6860
WS1 bacterium JGI 0000059-K21 GCA_000398605.1 2013-05-16	521951	dlim	125176	0.453	0.467	0.467	0.457	0.464	0.461	0.452	0.445	0.451	0.453	0.446	0.443	0.445	0.439	0.449	0.448	0.432	0.450	0.444	0.451	8876	8888	8804	8800	8784	8700	8704	8720	8672	8684	8104	8372	8156	8364	8348	8200	8180	8132	8348	8232
WS1 bacterium JGI 0000059-K21 GCA_000398605.1 2013-05-16	521951	dnax-0	127797	0.097	0.099	0.102	0.100	0.104	0.102	0.101	0.101	0.102	0.104	0.063	0.056	0.062	0.059	0.063	0.059	0.059	0.060	0.058	0.060	8092	8076	7996	8112	8108	7920	8200	8092	8068	8012	6892	6912	6912	6816	6972	6856	6832	7072	6984	6864
WS1 bacterium JGI 0000059-K21 GCA_000398605.1 2013-05-16	521951	dnax-1	127829	0.104	0.104	0.108	0.104	0.107	0.108	0.107	0.099	0.106	0.102	0.053	0.063	0.054	0.052	0.059	0.055	0.060	0.062	0.062	0.061	8096	8052	8168	8112	8072	8248	8084	8256	8044	8156	6912	6912	6872	6864	6876	6888	6800	6844	6836	7008
WS1 bacterium JGI 0000059-K21 GCA_000398605.1 2013-05-16	521951	dnax-2	122549	0.172	0.170	0.167	0.175	0.178	0.172	0.171	0.164	0.166	0.166	0.121	0.126	0.134	0.125	0.117	0.133	0.127	0.134	0.131	0.133	8076	8180	8164	8024	8084	8056	8084	7920	8228	8148	6996	6992	6856	6992	6992	6852	6808	6912	6860	7048
WS1 bacterium JGI 0000059-K21 GCA_000398605.1 2013-05-16	521951	dnax-3	122254	0.172	0.173	0.176	0.173	0.170	0.177	0.175	0.172	0.173	0.172	0.123	0.132	0.130	0.135	0.132	0.127	0.129	0.124	0.129	0.137	8252	8020	8064	8072	8248	8044	8228	8048	8136	8036	6848	6980	6708	6876	6880	6836	6920	6852	7076	6872
WS1 bacterium JGI 0000059-K21 GCA_000398605.1 2013-05-16	521951	dnax0	510369	0.057	0.060	0.060	0.060	0.058	0.055	0.057	0.057	0.059	0.058	0.043	0.043	0.044	0.047	0.045	0.047	0.045	0.045	0.046	0.044	8216	8056	8104	8120	8188	8140	8076	8072	8080	8108	6836	6704	6984	6840	6880	6840	6916	6876	6900	7040
WS1 bacterium JGI 0000059-K21 GCA_000398605.1 2013-05-16	521951	dsrc0	1028870	0.051	0.052	0.055	0.053	0.054	0.056	0.055	0.055	0.052	0.054	0.042	0.046	0.042	0.043	0.044	0.042	0.042	0.042	0.043	0.043	8180	8084	8344	8180	8120	8096	8104	8144	8112	8180	6956	6800	6968	6992	7100	7160	6948	7132	6884	6936
WS1 bacterium JGI 0000059-K21 GCA_000398605.1 2013-05-16	521951	dsrc1t-m0	142206	0.072	0.067	0.071	0.072	0.065	0.067	0.066	0.066	0.069	0.070	0.049	0.051	0.053	0.048	0.058	0.055	0.054	0.053	0.053	0.056	8144	7996	8336	8160	8076	8132	7992	8240	8176	8316	7008	6784	6912	7012	6928	7152	6904	7096	7028	6912
WS1 bacterium JGI 0000059-K21 GCA_000398605.1 2013-05-16	521951	dsrc1t-m1	131985	0.082	0.078	0.079	0.082	0.084	0.082	0.081	0.082	0.081	0.083	0.074	0.065	0.066	0.066	0.070	0.074	0.069	0.077	0.067	0.078	9324	9336	9488	9432	9400	9404	9424	9420	9432	9456	9120	9024	9160	9060	9112	9032	9084	9200	9196	9032
WS1 bacterium JGI 0000059-K21 GCA_000398605.1 2013-05-16	521951	dsrc1t-m2	143293	0.108	0.105	0.101	0.114	0.108	0.111	0.110	0.111	0.110	0.111	0.099	0.108	0.106	0.104	0.106	0.101	0.108	0.104	0.101	0.104	40044	40036	40088	40172	40096	40184	40108	40180	40040	40132	40028	40004	40060	39920	40048	40076	39992	40084	40000	40060
WS1 bacterium JGI 0000059-K21 GCA_000398605.1 2013-05-16	521951	dsrc4t-m0	142206	0.068	0.074	0.071	0.068	0.069	0.072	0.069	0.071	0.071	0.071	0.062	0.055	0.054	0.053	0.054	0.055	0.053	0.056	0.058	0.049	8256	7964	8196	8056	8312	8096	8304	8136	8324	8120	6792	7096	6812	7004	7100	7036	6944	6896	7104	6792
WS1 bacterium JGI 0000059-K21 GCA_000398605.1 2013-05-16	521951	dsrc4t-m1	131985	0.082	0.082	0.087	0.081	0.082	0.087	0.090	0.089	0.081	0.076	0.078	0.071	0.077	0.074	0.075	0.070	0.067	0.070	0.071	0.070	9380	9444	9520	9436	9476	9572	9380	9520	9404	9520	7736	7632	7700	7684	7756	7648	7588	7636	7656	7652
WS1 bacterium JGI 0000059-K21 GCA_000398605.1 2013-05-16	521951	dsrc4t-m2	143293	0.109	0.118	0.118	0.118	0.115	0.116	0.111	0.113	0.110	0.114	0.106	0.103	0.109	0.098	0.105	0.100	0.103	0.107	0.100	0.106	39828	39772	39812	39784	39892	39784	39860	39884	39864	39892	38176	38280	38220	38252	38176	38220	38284	38176	38280	38332
WS1 bacterium JGI 0000059-K21 GCA_000398605.1 2013-05-16	521951	fastqz0	1019404	0.070	0.064	0.068	0.066	0.067	0.067	0.067	0.067	0.068	0.068	0.049	0.049	0.049	0.048	0.049	0.051	0.051	0.050	0.049	0.050	8204	8220	8168	8216	8172	8220	8184	8184	8276	8196	7016	6932	6824	6820	7112	7004	7148	6932	6968	7024
WS1 bacterium JGI 0000059-K21 GCA_000398605.1 2013-05-16	521951	fastqzf	147842	0.091	0.093	0.087	0.090	0.085	0.086	0.085	0.082	0.091	0.090	0.058	0.065	0.065	0.065	0.064	0.060	0.058	0.062	0.062	0.060	8016	8292	8188	8160	8200	8288	8212	8200	8184	8016	7104	7044	7120	7152	7048	6908	6820	7012	7180	7180
WS1 bacterium JGI 0000059-K21 GCA_000398605.1 2013-05-16	521951	fastqzs	124434	0.917	0.883	0.878	0.851	0.882	0.875	0.863	0.857	0.880	0.866	0.857	0.879	0.864	0.886	0.873	0.877	0.854	0.851	0.859	0.877	1107180	1107340	1107184	1107164	1107184	1107088	1107180	1107184	1107116	1107452	1091020	1107488	1091164	1091164	1107460	1107456	1107712	1107480	1107724	1107620
WS1 bacterium JGI 0000059-K21 GCA_000398605.1 2013-05-16	521951	fqs-4000-1t	121736	49.664										51.431										44943772										44944624
WS1 bacterium JGI 0000059-K21 GCA_000398605.1 2013-05-16	521951	fqs-4000-4t	122595	36.640										36.801										46360424										46360824
WS1 bacterium JGI 0000059-K21 GCA_000398605.1 2013-05-16	521951	fqs0	1039180	0.054	0.055	0.057	0.058	0.057	0.055	0.059	0.057	0.058	0.063	0.053	0.051	0.051	0.049	0.052	0.052	0.050	0.050	0.051	0.049	8316	8284	8180	8212	8188	8212	8360	8156	8204	8316	6992	6956	7116	7060	7000	6988	6984	7064	6952	7012
WS1 bacterium JGI 0000059-K21 GCA_000398605.1 2013-05-16	521951	fqzcomp-1	126477	0.092	0.090	0.088	0.090	0.095	0.091	0.090	0.090	0.088	0.087	0.093	0.089	0.093	0.087	0.092	0.092	0.090	0.090	0.088	0.087	21628	21524	21624	21432	21408	21480	21392	21700	21432	21408	21072	21044	21072	21336	21148	21148	21112	21120	21072	21168
WS1 bacterium JGI 0000059-K21 GCA_000398605.1 2013-05-16	521951	fqzcomp-1p	126477	0.083	0.087	0.092	0.095	0.085	0.093	0.094	0.094	0.088	0.091	0.085	0.093	0.091	0.091	0.088	0.091	0.089	0.091	0.092	0.092	21696	21488	21432	21628	21524	21420	21432	21424	21396	21396	21060	21064	21072	21340	21152	21068	21064	21148	21052	21264
WS1 bacterium JGI 0000059-K21 GCA_000398605.1 2013-05-16	521951	fqzcomp-2	127404	0.094	0.096	0.095	0.095	0.093	0.094	0.099	0.097	0.099	0.098	0.094	0.093	0.095	0.091	0.092	0.093	0.093	0.096	0.094	0.094	22952	23004	22968	23168	23004	22972	23044	22960	22892	23164	22616	22876	22588	22584	22808	22604	22608	22604	22656	22704
WS1 bacterium JGI 0000059-K21 GCA_000398605.1 2013-05-16	521951	fqzcomp-2p	127404	0.094	0.092	0.092	0.095	0.088	0.097	0.097	0.094	0.092	0.090	0.090	0.090	0.096	0.095	0.089	0.098	0.093	0.096	0.094	0.094	22924	23164	23164	22896	23164	23164	23044	23164	22952	22948	22704	22592	22880	22512	22812	22612	22660	22880	22616	22708
WS1 bacterium JGI 0000059-K21 GCA_000398605.1 2013-05-16	521951	fqzcomp-3	127978	0.096	0.101	0.104	0.106	0.104	0.107	0.101	0.103	0.102	0.098	0.104	0.106	0.099	0.096	0.094	0.095	0.098	0.098	0.106	0.099	29376	29044	29312	29092	29120	29376	29112	29152	29312	29152	28888	28724	28748	28892	28956	28752	28760	28836	28736	28744
WS1 bacterium JGI 0000059-K21 GCA_000398605.1 2013-05-16	521951	fqzcomp-3p	127978	0.101	0.095	0.100	0.103	0.103	0.098	0.101	0.099	0.097	0.102	0.105	0.096	0.104	0.107	0.105	0.099	0.102	0.103	0.105	0.097	29376	29104	29312	29092	29084	29116	29112	29148	29380	29072	28744	28956	28756	28888	28848	28804	28836	28956	28760	28836
WS1 bacterium JGI 0000059-K21 GCA_000398605.1 2013-05-16	521951	fqzcomp-4	128172	0.130	0.129	0.123	0.129	0.125	0.125	0.128	0.125	0.129	0.127	0.119	0.128	0.123	0.129	0.131	0.122	0.125	0.137	0.128	0.126	53668	53888	53688	53684	53956	53780	53644	53736	53888	53688	53332	53380	53328	53320	53268	53324	53312	53320	53324	53268
WS1 bacterium JGI 0000059-K21 GCA_000398605.1 2013-05-16	521951	fqzcomp-4p	128172	0.125	0.128	0.127	0.130	0.129	0.120	0.126	0.127	0.126	0.127	0.119	0.116	0.132	0.132	0.124	0.120	0.136	0.129	0.122	0.126	53728	53688	53648	53768	53688	53684	53652	53728	53652	53760	53372	53600	53232	53296	53288	53464	53596	53324	53328	53464
WS1 bacterium JGI 0000059-K21 GCA_000398605.1 2013-05-16	521951	fqzcomp-5	128218	0.181	0.191	0.172	0.177	0.173	0.182	0.188	0.169	0.183	0.188	0.193	0.181	0.197	0.196	0.171	0.193	0.183	0.194	0.192	0.184	152188	152260	151988	152260	151992	151988	152192	151968	152032	151988	151728	151836	151772	151628	151680	151640	151836	151728	151628	151900
WS1 bacterium JGI 0000059-K21 GCA_000398605.1 2013-05-16	521951	fqzcomp-5p	128218	0.182	0.184	0.181	0.184	0.185	0.189	0.182	0.183	0.181	0.178	0.190	0.191	0.180	0.191	0.194	0.187	0.191	0.185	0.180	0.193	152192	152036	151984	151992	152184	151996	152260	151928	151924	152184	151632	151640	151628	151604	151636	151628	151732	151908	151532	151680
WS1 bacterium JGI 0000059-K21 GCA_000398605.1 2013-05-16	521951	fqzcomp-6	128259	0.395	0.373	0.386	0.385	0.368	0.350	0.376	0.386	0.369	0.367	0.376	0.388	0.394	0.369	0.399	0.397	0.370	0.382	0.381	0.394	545300	545252	545472	545256	545288	545280	545408	545296	545264	545300	544928	545072	544900	544892	544984	545052	544852	544932	544844	544932
WS1 bacterium JGI 0000059-K21 GCA_000398605.1 2013-05-16	521951	fqzcomp-6p	128259	0.391	0.380	0.389	0.395	0.369	0.378	0.356	0.385	0.377	0.390	0.411	0.393	0.408	0.383	0.406	0.361	0.383	0.394	0.377	0.392	545212	545408	545476	545172	545248	545212	545400	545180	545240	545200	544892	544932	544840	544828	544852	544844	544832	544900	544948	544900
WS1 bacterium JGI 0000059-K21 GCA_000398605.1 2013-05-16	521951	fqzcomp-7	128277	1.090	1.092	1.117	1.077	1.096	1.101	1.104	1.100	1.071	1.081	1.094	1.109	1.100	1.102	1.086	1.095	1.099	1.078	1.114	1.097	2118060	2118264	2118064	2118048	2118272	2118124	2118340	2118064	2118004	2118056	2117612	2117796	2117684	2117616	2117612	2117832	2117716	2117700	2117652	2117760
WS1 bacterium JGI 0000059-K21 GCA_000398605.1 2013-05-16	521951	fqzcomp-7p	128277	1.109	1.061	1.094	1.067	1.078	1.081	1.080	1.109	1.107	1.068	1.092	1.103	1.098	1.089	1.105	1.123	1.104	1.104	1.091	1.096	2118124	2118072	2118068	2118032	2118068	2118076	2118108	2118332	2118028	2118272	2118000	2117704	2117756	2117848	2117716	2117852	2117916	2117708	2117852	2117848
WS1 bacterium JGI 0000059-K21 GCA_000398605.1 2013-05-16	521951	fqzcomp-8	128287	3.821	3.846	3.886	3.841	3.919	3.902	3.910	3.938	3.834	3.886	3.903	3.854	3.875	3.854	3.898	3.844	3.915	3.922	3.851	3.928	8409584	8409516	8409580	8409456	8409512	8409728	8409608	8409616	8409572	8409488	8409372	8409172	8409372	8409264	8409176	8409160	8409308	8409172	8409164	8409164
WS1 bacterium JGI 0000059-K21 GCA_000398605.1 2013-05-16	521951	fqzcomp-8p	128287	3.915	3.894	3.916	3.917	3.849	3.887	3.847	3.835	3.941	3.865	3.918	3.918	3.904	3.883	3.864	3.938	3.873	3.832	3.876	3.923	8409792	8409564	8409792	8409788	8409800	8409472	8409492	8409460	8409728	8409492	8409264	8409264	8409144	8409160	8409304	8409308	8409108	8409108	8409212	8409212
WS1 bacterium JGI 0000059-K21 GCA_000398605.1 2013-05-16	521951	fqzcomp0	1020941	0.054	0.056	0.055	0.055	0.056	0.056	0.053	0.055	0.053	0.052	0.047	0.046	0.047	0.047	0.048	0.046	0.046	0.046	0.045	0.045	7632	7504	7540	7500	7420	7456	7540	7348	7556	7640	7000	6932	6936	6956	7048	7156	7056	7040	6964	6956
WS1 bacterium JGI 0000059-K21 GCA_000398605.1 2013-05-16	521951	geco-2	124890	4.703	4.761	4.700	4.702	4.757	4.751	4.744	4.691	4.693	4.756	4.091	4.097	4.089	4.055	4.055	4.059	4.034	4.017	4.084	4.014	4965868	4965744	4965864	4965892	4965880	4965688	4965744	4965816	4965860	4965892	4965508	4965536	4965412	4965524	4965468	4965588	4965504	4965480	4965528	4965468
WS1 bacterium JGI 0000059-K21 GCA_000398605.1 2013-05-16	521951	geco-3	123137	2.826	2.851	2.829	2.847	2.851	2.831	2.832	2.864	2.853	2.850	2.616	2.649	2.646	2.619	2.630	2.645	2.617	2.645	2.619	2.626	2434792	2434860	2434864	2434856	2434804	2434792	2434828	2434768	2434804	2434860	2434380	2434448	2434476	2434480	2434320	2434500	2434564	2434508	2434560	2434508
WS1 bacterium JGI 0000059-K21 GCA_000398605.1 2013-05-16	521951	geco-4	122648	3.729	3.736	3.652	3.728	3.670	3.723	3.726	3.730	3.724	3.723	3.335	3.348	3.350	3.359	3.339	3.291	3.292	3.302	3.274	3.288	3884812	3884640	3884872	3884840	3884788	3884812	3884772	3884820	3884824	3884772	3884424	3884300	3884412	3884480	3884432	3884428	3884484	3884488	3884488	3884428
WS1 bacterium JGI 0000059-K21 GCA_000398605.1 2013-05-16	521951	geco-5	124751	4.732	4.767	4.664	4.664	4.670	4.763	4.752	4.746	4.758	4.752	4.005	4.001	4.006	4.008	4.008	3.998	4.100	4.096	4.002	4.014	4965888	4965896	4965924	4965896	4965864	4965860	4965900	4965800	4965868	4965868	4965504	4965516	4965408	4965532	4965468	4965536	4965348	4965536	4965532	4965532
WS1 bacterium JGI 0000059-K21 GCA_000398605.1 2013-05-16	521951	geco-6	123673	4.590	4.662	4.667	4.582	4.658	4.659	4.689	4.595	4.546	4.669	4.042	4.021	4.011	4.125	4.127	4.020	4.117	4.032	4.112	4.044	4965812	4965816	4965760	4965840	4965896	4965820	4965880	4965832	4965828	4965912	4965492	4965528	4965492	4965488	4965548	4965500	4965604	4965544	4965368	4965544
WS1 bacterium JGI 0000059-K21 GCA_000398605.1 2013-05-16	521951	geco-7	123030	5.147	5.118	5.236	5.137	5.125	5.140	5.142	5.129	5.244	5.124	4.507	4.591	4.490	4.474	4.496	4.595	4.505	4.507	4.503	4.517	5746024	5746008	5746032	5745956	5746036	5745976	5746024	5746004	5746032	5746020	5745624	5745548	5745672	5745640	5745728	5745672	5745600	5745544	5745672	5745640
WS1 bacterium JGI 0000059-K21 GCA_000398605.1 2013-05-16	521951	geco-8	122899	5.473	5.401	5.471	5.458	5.383	5.444	5.471	5.385	5.414	5.400	4.662	4.546	4.541	4.510	4.549	4.631	4.642	4.641	4.545	4.528	5838564	5838492	5838416	5838480	5838532	5838508	5838548	5838564	5838492	5838472	5838184	5838176	5838152	5838172	5838204	5838204	5838196	5838196	5838132	5838172
WS1 bacterium JGI 0000059-K21 GCA_000398605.1 2013-05-16	521951	geco-9	122899	5.886	5.859	5.883	5.734	5.885	5.756	5.725	5.855	5.871	5.743	5.737	5.744	5.867	5.796	5.713	5.772	5.749	5.724	5.751	5.882	6886816	6887016	6886992	6886996	6887016	6886992	6887016	6886952	6886968	6886968	6886608	6886660	6886668	6886660	6886604	6886660	6886636	6886792	6886668	6886668
WS1 bacterium JGI 0000059-K21 GCA_000398605.1 2013-05-16	521951	geco-10	123870	6.861	6.908	6.999	6.971	7.056	6.987	6.852	6.989	6.982	6.977	6.928	6.878	6.854	6.857	6.910	6.998	6.877	6.868	6.865	6.862	8756560	8756660	8756560	8756624	8756448	8756584	8756564	8756656	8756584	8756592	8756352	8756292	8756296	8756112	8756244	8756236	8756112	8756292	8756296	8756236
WS1 bacterium JGI 0000059-K21 GCA_000398605.1 2013-05-16	521951	geco0	510369	0.063	0.061	0.069	0.071	0.071	0.066	0.069	0.067	0.066	0.069	0.044	0.044	0.044	0.044	0.044	0.042	0.046	0.047	0.043	0.047	8636	8640	8624	8780	8640	8780	8644	8632	8624	8644	6832	6956	6908	6728	6844	6856	6912	7064	6904	6896
WS1 bacterium JGI 0000059-K21 GCA_000398605.1 2013-05-16	521951	geco2-1	123054	0.317	0.310	0.317	0.304	0.309	0.308	0.303	0.300	0.300	0.301	0.284	0.274	0.259	0.282	0.285	0.268	0.258	0.278	0.291	0.288	130132	130112	130076	130112	130116	130080	130164	130112	130116	130108	129716	129772	129724	129784	129720	129724	129720	129724	129656	129716
WS1 bacterium JGI 0000059-K21 GCA_000398605.1 2013-05-16	521951	geco2-2	121629	0.212	0.205	0.209	0.221	0.225	0.224	0.224	0.226	0.227	0.220	0.203	0.212	0.204	0.207	0.204	0.199	0.211	0.200	0.196	0.200	35820	35888	35860	35896	35892	35792	35880	35920	35816	35896	35476	35472	35476	35504	35520	35528	35408	35532	35536	35472
WS1 bacterium JGI 0000059-K21 GCA_000398605.1 2013-05-16	521951	geco2-3	121436	0.344	0.341	0.327	0.339	0.341	0.321	0.340	0.338	0.337	0.346	0.307	0.324	0.318	0.303	0.320	0.327	0.320	0.303	0.288	0.319	130344	130280	130148	130348	130440	130380	130444	130204	130344	130336	129940	129976	129944	129944	129936	129928	129996	129968	129928	130052
WS1 bacterium JGI 0000059-K21 GCA_000398605.1 2013-05-16	521951	geco2-4	121023	0.530	0.537	0.540	0.534	0.540	0.535	0.542	0.542	0.540	0.543	0.533	0.523	0.504	0.527	0.532	0.518	0.526	0.533	0.532	0.513	444000	444156	444132	444184	444180	444180	444180	444124	444144	444080	443768	443788	443728	443792	443792	443728	443724	443772	443792	443852
WS1 bacterium JGI 0000059-K21 GCA_000398605.1 2013-05-16	521951	geco2-5	121047	0.541	0.534	0.517	0.552	0.549	0.534	0.518	0.544	0.541	0.545	0.523	0.521	0.522	0.532	0.509	0.497	0.527	0.527	0.522	0.527	444132	444000	444180	444180	444240	444136	444240	443944	444144	444160	443792	443796	443736	443796	443796	443736	443800	443672	443728	443740
WS1 bacterium JGI 0000059-K21 GCA_000398605.1 2013-05-16	521951	geco2-6	121078	0.517	0.539	0.517	0.537	0.534	0.540	0.540	0.535	0.527	0.536	0.528	0.504	0.520	0.533	0.528	0.505	0.528	0.524	0.507	0.528	444156	444144	444180	443944	444144	444240	444080	444132	444060	444156	443792	443792	443768	443740	443732	443852	443788	443728	443800	443624
WS1 bacterium JGI 0000059-K21 GCA_000398605.1 2013-05-16	521951	geco2-7	121294	2.426	2.432	2.418	2.400	2.414	2.430	2.438	2.411	2.418	2.419	2.258	2.261	2.258	2.253	2.253	2.246	2.263	2.231	2.256	2.263	1788372	1788432	1788444	1788452	1788456	1788448	1788476	1788444	1788444	1788356	1788152	1788084	1788072	1788092	1788040	1788032	1788092	1788024	1787968	1787968
WS1 bacterium JGI 0000059-K21 GCA_000398605.1 2013-05-16	521951	geco2-8	121208	2.414	2.421	2.397	2.397	2.422	2.405	2.418	2.404	2.418	2.416	2.247	2.225	2.258	2.240	2.243	2.262	2.256	2.238	2.274	2.235	1787844	1787864	1787860	1787948	1787848	1787952	1787764	1787944	1787948	1787904	1787540	1787564	1787500	1787564	1787436	1787616	1787620	1787564	1787616	1787496
WS1 bacterium JGI 0000059-K21 GCA_000398605.1 2013-05-16	521951	geco2-9	121273	2.701	2.719	2.712	2.709	2.686	2.708	2.690	2.686	2.722	2.730	2.485	2.472	2.481	2.539	2.483	2.486	2.492	2.485	2.508	2.487	2312372	2312284	2312368	2312124	2312280	2312212	2312276	2312376	2312272	2312312	2311912	2311796	2311796	2311900	2311852	2311864	2311848	2311864	2311936	2311916
WS1 bacterium JGI 0000059-K21 GCA_000398605.1 2013-05-16	521951	geco2-10	122427	2.762	2.751	2.736	2.758	2.730	2.756	2.730	2.737	2.756	2.736	2.530	2.555	2.529	2.537	2.509	2.537	2.521	2.508	2.554	2.530	2346540	2346468	2346536	2346532	2346568	2346576	2346484	2346632	2346352	2346536	2346196	2346224	2346200	2346072	2346256	2346180	2346068	2346256	2346260	2346072
WS1 bacterium JGI 0000059-K21 GCA_000398605.1 2013-05-16	521951	geco2-11	121273	3.410	3.424	3.424	3.420	3.352	3.409	3.426	3.360	3.415	3.413	3.203	3.090	3.077	3.080	3.090	3.038	3.097	3.084	3.086	3.098	3360732	3360800	3360728	3360600	3360776	3360728	3360796	3360600	3360800	3360792	3360428	3360448	3360264	3360444	3360424	3360380	3360380	3360384	3360452	3360396
WS1 bacterium JGI 0000059-K21 GCA_000398605.1 2013-05-16	521951	geco2-12	122540	3.841	3.841	3.826	3.847	3.844	3.783	3.840	3.777	3.763	3.755	3.361	3.395	3.371	3.381	3.477	3.390	3.386	3.389	3.377	3.466	3919460	3919356	3919404	3919360	3919372	3919520	3919464	3919436	3919464	3919404	3919020	3919072	3919016	3919132	3919076	3919068	3919076	3919052	3919016	3919016
WS1 bacterium JGI 0000059-K21 GCA_000398605.1 2013-05-16	521951	geco2-13	121604	7.611	7.719	7.612	7.722	7.618	7.733	7.718	7.733	7.668	7.645	6.702	6.723	6.677	6.671	6.702	6.685	6.817	6.701	6.662	6.723	7708516	7708368	7708660	7708420	7708580	7708500	7708560	7708576	7708500	7708556	7708212	7708092	7708156	7708220	7708092	7708088	7708148	7708032	7708216	7708216
WS1 bacterium JGI 0000059-K21 GCA_000398605.1 2013-05-16	521951	geco2-14	121516	8.297	8.410	8.400	8.416	8.412	8.284	8.282	8.293	8.390	8.265	8.279	8.430	8.417	8.283	8.437	8.449	8.412	8.412	8.434	8.513	9281448	9281308	9281256	9281312	9281464	9281492	9281444	9281460	9281448	9281548	9281044	9281104	9281100	9281108	9281084	9281164	9281120	9281044	9281036	9281072
WS1 bacterium JGI 0000059-K21 GCA_000398605.1 2013-05-16	521951	geco2-15	122339	11.928	12.157	12.120	12.116	11.883	12.102	11.999	12.120	11.952	12.157	12.163	12.152	12.133	12.112	11.890	12.180	11.927	11.933	11.892	11.896	17459552	17459344	17459344	17459584	17459580	17459536	17459548	17459552	17459400	17459544	17459136	17459192	17459172	17459012	17459196	17459252	17459252	17459136	17459196	17459196
WS1 bacterium JGI 0000059-K21 GCA_000398605.1 2013-05-16	521951	geco20	510369	0.062	0.063	0.067	0.069	0.068	0.064	0.065	0.065	0.069	0.066	0.046	0.044	0.044	0.045	0.046	0.044	0.044	0.046	0.044	0.044	8732	8724	8664	8728	8768	8636	8632	8820	8632	8644	6972	6836	6956	6824	6896	6812	6872	6840	6904	6904
WS1 bacterium JGI 0000059-K21 GCA_000398605.1 2013-05-16	521951	gtz0	1025323	0.037	0.039	0.036	0.039	0.040	0.037	0.040	0.043	0.036	0.039	0.028	0.030	0.032	0.031	0.030	0.031	0.025	0.033	0.032	0.024	8144	8296	8148	8012	8156	8236	8160	8204	8148	8180	7112	6912	6956	6916	7000	6916	6936	7084	7084	6980
WS1 bacterium JGI 0000059-K21 GCA_000398605.1 2013-05-16	521951	gtz1t-1	165540	3.762	4.641	2.732	2.202	2.212	3.257	2.224	2.267	2.223	2.776	1.038	1.024	1.031	1.037	1.020	1.042	1.026	1.039	1.016	1.019	31072	31060	31072	31040	31112	31008	31076	31148	31160	31040	30648	30708	30748	30700	30844	30680	30684	30716	30676	30656
WS1 bacterium JGI 0000059-K21 GCA_000398605.1 2013-05-16	521951	gtz1t-9	124156	2.330	2.376	2.314	2.349	2.364	2.764	2.362	3.358	2.366	2.417	1.113	1.134	1.134	1.124	1.120	1.132	1.128	1.130	1.130	1.129	35220	35244	35152	35156	35136	35220	35248	35200	35232	35156	36180	36168	36180	36368	36276	36240	36168	36148	36372	36216
WS1 bacterium JGI 0000059-K21 GCA_000398605.1 2013-05-16	521951	gtz4t-1	165540	2.226	2.218	2.226	2.554	2.570	2.597	2.283	2.574	2.716	2.577	1.027	1.029	1.016	1.035	1.029	1.028	1.028	1.024	1.035	1.020	31088	31148	31140	31068	31036	31040	31004	31004	31036	31148	30684	30708	30640	30672	30644	30768	30640	30768	30872	30664
WS1 bacterium JGI 0000059-K21 GCA_000398605.1 2013-05-16	521951	gtz4t-9	124156	2.370	2.345	2.319	2.313	2.315	2.619	3.315	2.370	2.359	2.339	1.115	1.129	1.131	1.133	1.136	1.127	1.132	1.127	1.141	1.129	35252	35232	35164	35232	35308	35300	35260	35212	35304	35216	36280	36344	36184	36300	36208	36232	36244	36260	36208	36304
WS1 bacterium JGI 0000059-K21 GCA_000398605.1 2013-05-16	521951	gzip-1	179263	0.019	0.017	0.018	0.013	0.020	0.017	0.016	0.019	0.017	0.014	0.015	0.015	0.015	0.012	0.013	0.015	0.015	0.006	0.012	0.015	1856	1876	1928	1884	1780	1880	1876	1848	1784	1916	1692	1756	1768	1764	1736	1736	1720	1732	1760	1768
WS1 bacterium JGI 0000059-K21 GCA_000398605.1 2013-05-16	521951	gzip-2	172703	0.018	0.011	0.012	0.021	0.021	0.020	0.020	0.018	0.021	0.020	0.007	0.009	0.010	0.012	0.014	0.011	0.013	0.006	0.012	0.010	1872	1828	1932	1856	1848	1848	1852	1872	1872	1776	1740	1724	1708	1708	1740	1788	1764	1720	1720	1708
WS1 bacterium JGI 0000059-K21 GCA_000398605.1 2013-05-16	521951	gzip-3	166109	0.021	0.023	0.025	0.027	0.026	0.024	0.026	0.017	0.024	0.017	0.007	0.011	0.012	0.009	0.011	0.010	0.005	0.012	0.008	0.009	1852	1880	1848	1868	1816	1876	1876	1832	1920	1768	1732	1740	1724	1716	1744	1756	1732	1716	1728	1720
WS1 bacterium JGI 0000059-K21 GCA_000398605.1 2013-05-16	521951	gzip-4	165305	0.022	0.014	0.022	0.023	0.024	0.022	0.023	0.014	0.024	0.014	0.011	0.011	0.012	0.010	0.009	0.009	0.013	0.008	0.009	0.012	1880	1876	1888	1856	1920	1828	1916	1880	1872	1868	1756	1772	1728	1712	1720	1720	1740	1716	1720	1672
WS1 bacterium JGI 0000059-K21 GCA_000398605.1 2013-05-16	521951	gzip-5	161525	0.032	0.034	0.025	0.034	0.026	0.032	0.025	0.035	0.036	0.036	0.012	0.012	0.012	0.008	0.012	0.012	0.011	0.012	0.012	0.006	1832	1860	1864	1868	1868	1816	1860	1844	1756	1864	1724	1736	1736	1728	1736	1724	1756	1716	1708	1692
WS1 bacterium JGI 0000059-K21 GCA_000398605.1 2013-05-16	521951	gzip-6	156983	0.070	0.066	0.068	0.068	0.070	0.069	0.071	0.069	0.071	0.069	0.012	0.008	0.011	0.011	0.009	0.008	0.009	0.009	0.011	0.011	1864	1760	1860	1868	1748	1868	1916	1908	1904	1900	1720	1752	1744	1712	1716	1740	1700	1784	1700	1716
WS1 bacterium JGI 0000059-K21 GCA_000398605.1 2013-05-16	521951	gzip-7	154748	0.121	0.124	0.123	0.124	0.122	0.123	0.125	0.109	0.122	0.115	0.004	0.011	0.008	0.006	0.010	0.007	0.010	0.010	0.011	0.011	1868	1816	1812	1852	1860	1872	1856	1764	1840	1756	1712	1740	1772	1788	1728	1720	1696	1712	1768	1724
WS1 bacterium JGI 0000059-K21 GCA_000398605.1 2013-05-16	521951	gzip-8	151649	0.353	0.330	0.349	0.362	0.348	0.342	0.330	0.324	0.342	0.343	0.010	0.009	0.010	0.009	0.006	0.011	0.007	0.010	0.011	0.005	1856	1864	1840	1828	1904	1868	1912	1864	1768	1860	1716	1684	1712	1700	1744	1736	1768	1764	1696	1732
WS1 bacterium JGI 0000059-K21 GCA_000398605.1 2013-05-16	521951	gzip-9	151604	0.346	0.334	0.351	0.353	0.337	0.349	0.350	0.352	0.339	0.345	0.010	0.007	0.009	0.007	0.008	0.011	0.008	0.011	0.006	0.011	1772	1836	1848	1832	1836	1752	1912	1824	1764	1832	1800	1816	1772	1724	1696	1752	1768	1732	1684	1768
WS1 bacterium JGI 0000059-K21 GCA_000398605.1 2013-05-16	521951	harc0	1039142	0.075	0.074	0.072	0.091	0.076	0.073	0.077	0.083	0.075	0.075	0.061	0.059	0.059	0.059	0.060	0.062	0.062	0.061	0.062	0.060	8760	8884	8768	8836	8776	8892	8780	8932	8748	8808	7896	7988	7884	8032	7880	7896	7832	7868	7888	7852
WS1 bacterium JGI 0000059-K21 GCA_000398605.1 2013-05-16	521951	harc1t	144229	5.595	5.601	5.619	5.599	5.583	5.599	5.575	5.618	5.610	5.606	1.355	1.362	1.339	1.356	1.371	1.405	1.370	1.387	1.351	1.359	207316	207288	207264	207180	207328	207356	207168	207208	207108	207212	98756	98908	98584	98652	98740	98744	98724	98756	98700	98700
WS1 bacterium JGI 0000059-K21 GCA_000398605.1 2013-05-16	521951	harc4t	144229	5.570	5.552	5.698	5.630	5.587	5.592	5.548	5.591	5.570	5.584	1.367	1.344	1.386	1.381	1.379	1.384	1.392	1.378	1.374	1.406	207576	207544	207348	207500	207548	207416	208616	207524	208612	207560	98832	98820	98760	98824	98844	98800	98828	98716	98928	98932
WS1 bacterium JGI 0000059-K21 GCA_000398605.1 2013-05-16	521951	jarvis-1	122639	0.404	0.412	0.401	0.398	0.404	0.404	0.396	0.399	0.402	0.395	0.359	0.357	0.376	0.375	0.351	0.353	0.382	0.367	0.377	0.371	220156	220128	220180	220188	220164	220276	220160	220108	220240	220092	219932	219944	219860	219956	219944	219952	219980	219960	219932	219928
WS1 bacterium JGI 0000059-K21 GCA_000398605.1 2013-05-16	521951	jarvis-2	121838	0.371	0.403	0.376	0.399	0.400	0.401	0.390	0.402	0.391	0.369	0.375	0.370	0.371	0.374	0.374	0.375	0.380	0.378	0.355	0.375	220128	220164	220172	220164	220184	220236	220180	220164	220160	220104	219956	219804	219984	219884	219980	219980	219880	219956	219752	219960
WS1 bacterium JGI 0000059-K21 GCA_000398605.1 2013-05-16	521951	jarvis-3	121358	0.412	0.430	0.418	0.393	0.421	0.420	0.413	0.390	0.413	0.424	0.396	0.402	0.401	0.367	0.369	0.398	0.371	0.371	0.385	0.360	220320	220208	220304	220236	220208	220300	220304	220268	220316	220200	220192	220136	220188	220172	220184	220096	220176	220168	220192	220040
WS1 bacterium JGI 0000059-K21 GCA_000398605.1 2013-05-16	521951	jarvis-4	121529	0.596	0.586	0.576	0.588	0.559	0.571	0.581	0.581	0.579	0.576	0.556	0.553	0.562	0.558	0.559	0.556	0.554	0.535	0.556	0.559	350936	350912	350940	350936	350940	350916	350936	350888	350868	350940	350652	350860	350604	350604	350656	350900	350600	350604	350852	350672
WS1 bacterium JGI 0000059-K21 GCA_000398605.1 2013-05-16	521951	jarvis-5	122283	0.401	0.394	0.394	0.389	0.393	0.397	0.391	0.378	0.403	0.379	0.350	0.366	0.367	0.369	0.362	0.355	0.372	0.342	0.342	0.342	223964	223836	223928	223904	223900	223844	223868	223788	223788	224020	223716	223464	223700	223716	223520	223760	223596	223672	223648	223680
WS1 bacterium JGI 0000059-K21 GCA_000398605.1 2013-05-16	521951	jarvis-6	122869	0.397	0.387	0.374	0.407	0.401	0.399	0.400	0.395	0.405	0.404	0.346	0.374	0.375	0.357	0.372	0.364	0.373	0.346	0.367	0.376	223940	223852	223948	223976	224028	223968	223920	223944	223932	223908	223956	223800	223896	223876	223948	223772	223816	223800	223864	223876
WS1 bacterium JGI 0000059-K21 GCA_000398605.1 2013-05-16	521951	jarvis-7	122833	0.378	0.399	0.403	0.396	0.397	0.379	0.402	0.368	0.402	0.394	0.358	0.351	0.376	0.357	0.349	0.355	0.379	0.377	0.372	0.375	226364	226336	226396	226420	226404	226352	226448	226480	226272	226416	226120	225988	226104	226116	226104	226248	226192	225984	226104	226188
WS1 bacterium JGI 0000059-K21 GCA_000398605.1 2013-05-16	521951	jarvis-8	122143	0.786	0.781	0.794	0.782	0.751	0.780	0.783	0.786	0.780	0.788	0.759	0.740	0.755	0.759	0.759	0.735	0.757	0.734	0.759	0.750	667220	667076	667220	667148	667016	667172	667156	667164	667140	667196	666996	666984	666904	666928	667028	666908	666848	666936	667028	666792
WS1 bacterium JGI 0000059-K21 GCA_000398605.1 2013-05-16	521951	jarvis-9	122496	1.878	1.843	1.840	1.825	1.832	1.843	1.822	1.836	1.842	1.827	1.806	1.820	1.806	1.797	1.813	1.808	1.806	1.804	1.806	1.808	1802832	1802784	1802792	1802828	1802784	1802824	1802752	1802704	1802768	1802828	1802636	1802572	1802564	1802580	1802636	1802668	1802580	1802612	1802572	1802568
WS1 bacterium JGI 0000059-K21 GCA_000398605.1 2013-05-16	521951	jarvis-10	122506	1.775	1.779	1.821	1.783	1.789	1.773	1.786	1.780	1.818	1.777	1.782	1.755	1.788	1.768	1.765	1.775	1.752	1.757	1.774	1.762	1794672	1794564	1794496	1794636	1794496	1794612	1794612	1794568	1794652	1794488	1794460	1794320	1794472	1794320	1794416	1794448	1794444	1794500	1794480	1794504
WS1 bacterium JGI 0000059-K21 GCA_000398605.1 2013-05-16	521951	jarvis-11	122273	0.795	0.789	0.789	0.789	0.782	0.785	0.786	0.786	0.808	0.784	0.759	0.762	0.765	0.758	0.742	0.764	0.763	0.763	0.757	0.758	662756	662796	662756	662764	662676	662556	662644	662688	662756	662740	662600	662464	662616	662616	662592	662648	662704	662520	662604	662624
WS1 bacterium JGI 0000059-K21 GCA_000398605.1 2013-05-16	521951	jarvis-12	122659	1.830	1.829	1.860	1.831	1.815	1.838	1.844	1.827	1.821	1.852	1.831	1.821	1.830	1.813	1.808	1.794	1.809	1.810	1.798	1.825	1802916	1802888	1802864	1802804	1802860	1802728	1802876	1802808	1802788	1802932	1802764	1802740	1802548	1802760	1802732	1802696	1802604	1802732	1802740	1802740
WS1 bacterium JGI 0000059-K21 GCA_000398605.1 2013-05-16	521951	jarvis0	510369	0.069	0.070	0.067	0.068	0.068	0.068	0.069	0.068	0.068	0.067	0.042	0.043	0.043	0.043	0.044	0.044	0.047	0.045	0.045	0.045	8636	8708	8756	8752	8672	8652	8676	8692	8668	8736	6924	6856	6948	6720	6828	6900	6972	6820	6900	6868
WS1 bacterium JGI 0000059-K21 GCA_000398605.1 2013-05-16	521951	kic-0	171455	4.862	5.052	5.067	4.703	4.914	4.962	4.808	4.962	4.774	4.857	0.572	0.563	0.555	0.567	0.567	0.564	0.564	0.561	0.550	0.555	1589216	1583904	1588692	1588364	1585184	1584548	1587164	1582828	1586580	1584444	75516	76444	75620	76284	76896	76240	75096	76740	74692	74828
WS1 bacterium JGI 0000059-K21 GCA_000398605.1 2013-05-16	521951	kic-1	135738	5.102	4.874	4.859	4.881	4.752	4.906	4.962	4.817	4.973	5.045	0.567	0.578	0.571	0.560	0.572	0.575	0.572	0.563	0.562	0.577	1584440	1583096	1587428	1587200	1584124	1583212	1593380	1588324	1587384	1588712	76800	78468	78400	78272	75232	77992	74704	74364	76432	76188
WS1 bacterium JGI 0000059-K21 GCA_000398605.1 2013-05-16	521951	kic-2-8	132746	5.366	5.272	5.282	5.446	5.351	5.402	5.412	5.251	5.374	5.226	0.659	0.668	0.660	0.664	0.666	0.657	0.633	0.665	0.648	0.657	1586832	1586940	1585200	1585720	1588556	1585896	1582876	1582572	1578212	1583428	185872	195708	201872	195212	196260	197400	196168	193480	195852	185832
WS1 bacterium JGI 0000059-K21 GCA_000398605.1 2013-05-16	521951	kic0	1028870	0.063	0.057	0.055	0.058	0.056	0.058	0.056	0.057	0.054	0.055	0.046	0.044	0.047	0.043	0.044	0.044	0.046	0.042	0.047	0.047	7372	7448	7548	7484	7536	7572	7376	7460	7524	7396	6368	6216	6364	6412	6160	6128	6292	6296	6172	6336
WS1 bacterium JGI 0000059-K21 GCA_000398605.1 2013-05-16	521951	leon-2	126484	0.310	0.272	0.283	0.284	0.279	0.283	0.279	0.265	0.288	0.282	0.169	0.165	0.167	0.167	0.167	0.165	0.162	0.166	0.165	0.158	107236	110456	109740	105648	113012	109504	101344	111120	106028	110528	10988	11040	11092	10940	11064	10916	10996	11040	11040	10900
WS1 bacterium JGI 0000059-K21 GCA_000398605.1 2013-05-16	521951	leon-3	126468	0.284	0.297	0.288	0.296	0.288	0.278	0.284	0.297	0.269	0.292	0.159	0.160	0.154	0.159	0.167	0.165	0.170	0.162	0.165	0.163	103604	112068	100984	91964	106896	102444	106456	100324	106588	99208	11004	10996	10992	11044	11004	11016	10964	10904	11064	10896
WS1 bacterium JGI 0000059-K21 GCA_000398605.1 2013-05-16	521951	leon-4	126676	0.295	0.287	0.282	0.273	0.290	0.290	0.284	0.280	0.296	0.299	0.160	0.165	0.166	0.163	0.164	0.170	0.165	0.169	0.157	0.168	119320	109180	105128	119304	124628	117620	113284	103060	114768	115372	10940	10924	10964	10996	11044	11048	11004	10956	11048	11004
WS1 bacterium JGI 0000059-K21 GCA_000398605.1 2013-05-16	521951	leon-5	127218	0.291	0.282	0.286	0.277	0.284	0.293	0.276	0.298	0.306	0.291	0.164	0.162	0.168	0.169	0.157	0.168	0.163	0.161	0.168	0.165	117604	125784	121544	127572	125372	123288	119924	115612	108324	122332	11068	11004	10900	10992	10912	11044	11000	11024	10920	11068
WS1 bacterium JGI 0000059-K21 GCA_000398605.1 2013-05-16	521951	leon-6	129564	0.298	0.297	0.288	0.278	0.296	0.272	0.287	0.283	0.299	0.279	0.165	0.160	0.163	0.158	0.167	0.164	0.165	0.168	0.168	0.167	124748	120496	120456	119632	123176	126776	124656	106176	127432	124208	11048	11024	10928	10912	11004	10892	10992	11000	11024	10992
WS1 bacterium JGI 0000059-K21 GCA_000398605.1 2013-05-16	521951	leon-7	138206	0.295	0.289	0.292	0.303	0.300	0.290	0.286	0.292	0.294	0.305	0.166	0.159	0.162	0.161	0.168	0.165	0.158	0.168	0.167	0.165	121408	123340	118916	121780	125528	120012	121608	122104	117788	119536	11212	10964	10992	10972	10952	11008	11052	11000	10920	10904
WS1 bacterium JGI 0000059-K21 GCA_000398605.1 2013-05-16	521951	leon-8	159646	0.323	0.321	0.307	0.326	0.312	0.311	0.291	0.309	0.320	0.327	0.168	0.170	0.170	0.169	0.166	0.162	0.166	0.174	0.162	0.169	126048	128104	129980	110260	127364	130184	127952	125752	130968	124396	11052	10904	10964	10916	11108	11008	11004	10920	11012	10948
WS1 bacterium JGI 0000059-K21 GCA_000398605.1 2013-05-16	521951	leon-9	193221	0.368	0.357	0.370	0.369	0.383	0.353	0.370	0.354	0.376	0.381	0.179	0.175	0.174	0.176	0.174	0.170	0.173	0.175	0.172	0.176	130688	129824	132584	132568	130440	131504	122400	133632	133080	116352	11092	10920	11204	11136	11056	11136	11040	11136	11136	11100
WS1 bacterium JGI 0000059-K21 GCA_000398605.1 2013-05-16	521951	leon-10	127731	0.371	0.360	0.367	0.385	0.380	0.378	0.367	0.348	0.374	0.363	0.169	0.164	0.167	0.165	0.163	0.170	0.164	0.166	0.156	0.172	133936	116528	129748	126792	122996	128176	127532	133828	122240	128456	10944	10900	10972	11004	10928	10948	11008	11016	11012	11012
WS1 bacterium JGI 0000059-K21 GCA_000398605.1 2013-05-16	521951	leon-11	130366	0.366	0.375	0.354	0.356	0.377	0.368	0.372	0.362	0.365	0.364	0.166	0.170	0.162	0.169	0.162	0.173	0.166	0.170	0.168	0.161	134972	124152	120916	132092	121580	113776	135480	127076	130448	114452	10912	10900	11016	11012	11044	10912	11152	10948	11000	10992
WS1 bacterium JGI 0000059-K21 GCA_000398605.1 2013-05-16	521951	leon-12	135673	0.367	0.361	0.362	0.351	0.368	0.359	0.356	0.374	0.367	0.364	0.142	0.139	0.133	0.134	0.139	0.138	0.132	0.140	0.142	0.143	114932	126080	133456	119008	127540	129884	116840	127392	130676	121992	11008	11016	10992	11004	10900	10900	10916	10952	11076	10996
WS1 bacterium JGI 0000059-K21 GCA_000398605.1 2013-05-16	521951	leon-13	126853	0.339	0.340	0.333	0.332	0.339	0.338	0.345	0.327	0.343	0.338	0.105	0.104	0.101	0.109	0.103	0.111	0.112	0.108	0.112	0.108	124664	124316	126420	125732	121864	128524	128788	130700	123056	129524	10992	10952	11072	10944	11000	11000	10996	10944	11004	11004
WS1 bacterium JGI 0000059-K21 GCA_000398605.1 2013-05-16	521951	leon-14	125963	0.330	0.334	0.321	0.316	0.322	0.327	0.361	0.333	0.337	0.348	0.098	0.093	0.096	0.093	0.095	0.092	0.093	0.092	0.102	0.092	128488	126208	124964	128496	123244	122708	127956	120020	119308	127292	10960	11044	10952	10904	11020	10992	10996	11020	11004	10896
WS1 bacterium JGI 0000059-K21 GCA_000398605.1 2013-05-16	521951	leon-15	125885	0.330	0.341	0.335	0.319	0.330	0.331	0.341	0.337	0.330	0.346	0.096	0.091	0.097	0.101	0.101	0.101	0.089	0.088	0.094	0.099	115532	132680	125564	118536	123320	124256	128284	132156	127252	120388	10896	10920	11008	11048	11004	11028	11008	11008	11000	10904
WS1 bacterium JGI 0000059-K21 GCA_000398605.1 2013-05-16	521951	leon-16	125838	0.331	0.332	0.317	0.323	0.335	0.319	0.326	0.321	0.320	0.343	0.090	0.096	0.095	0.099	0.093	0.096	0.096	0.095	0.097	0.098	113536	125512	120852	124572	124772	126928	120232	129372	127152	123084	11000	10992	11032	11008	10912	10956	10920	10908	10944	10944
WS1 bacterium JGI 0000059-K21 GCA_000398605.1 2013-05-16	521951	leon-17	125809	0.320	0.331	0.340	0.332	0.328	0.327	0.327	0.335	0.324	0.327	0.097	0.094	0.091	0.094	0.097	0.093	0.090	0.097	0.096	0.091	130976	119684	124468	131284	121140	130056	127444	122672	127316	111584	10968	11000	10964	10908	10964	11068	10924	11004	11008	10956
WS1 bacterium JGI 0000059-K21 GCA_000398605.1 2013-05-16	521951	leon-18	125819	0.337	0.324	0.321	0.323	0.322	0.332	0.325	0.325	0.329	0.325	0.090	0.097	0.093	0.093	0.093	0.096	0.098	0.088	0.096	0.099	115020	124948	117420	122600	116012	114356	116112	122460	118520	123056	10888	10952	11012	10904	10904	11000	10912	11020	11020	10968
WS1 bacterium JGI 0000059-K21 GCA_000398605.1 2013-05-16	521951	leon-19	125798	0.321	0.335	0.323	0.331	0.325	0.328	0.329	0.328	0.329	0.333	0.096	0.099	0.093	0.095	0.094	0.094	0.092	0.093	0.099	0.090	115748	120528	116524	128780	121340	112096	132408	111468	117256	129636	10944	10900	10988	11008	10964	10992	11044	10908	10992	10904
WS1 bacterium JGI 0000059-K21 GCA_000398605.1 2013-05-16	521951	leon-20	125794	0.334	0.322	0.326	0.325	0.334	0.320	0.324	0.315	0.318	0.325	0.097	0.087	0.093	0.097	0.095	0.096	0.094	0.093	0.100	0.096	108424	122968	118840	125992	121000	131052	129204	118740	131136	120968	11068	11008	10964	11004	11044	10920	11044	10892	11000	10892
WS1 bacterium JGI 0000059-K21 GCA_000398605.1 2013-05-16	521951	leon-21	125789	0.325	0.319	0.331	0.330	0.330	0.334	0.328	0.335	0.319	0.322	0.091	0.090	0.093	0.098	0.096	0.087	0.094	0.095	0.094	0.097	118500	129244	123504	124120	120164	128776	130856	122800	123164	129628	10988	10916	11012	10948	11012	11068	10908	11008	11000	10908
WS1 bacterium JGI 0000059-K21 GCA_000398605.1 2013-05-16	521951	leon-22	125771	0.334	0.335	0.320	0.318	0.311	0.324	0.312	0.319	0.336	0.328	0.100	0.089	0.099	0.093	0.090	0.097	0.090	0.098	0.098	0.096	111784	125372	129456	103600	120880	110232	125428	126452	119740	113544	11068	10996	10952	10924	10904	10952	11024	11048	10908	11044
WS1 bacterium JGI 0000059-K21 GCA_000398605.1 2013-05-16	521951	leon-23	125784	0.332	0.329	0.335	0.308	0.318	0.318	0.329	0.320	0.326	0.334	0.086	0.096	0.099	0.097	0.094	0.094	0.100	0.095	0.097	0.095	122896	124360	106980	125460	115236	123296	125412	117292	130656	111120	10988	10988	10920	10956	10996	11000	10940	10996	10968	10940
WS1 bacterium JGI 0000059-K21 GCA_000398605.1 2013-05-16	521951	leon-24	125768	0.331	0.308	0.338	0.320	0.323	0.338	0.341	0.321	0.324	0.316	0.090	0.097	0.092	0.093	0.093	0.090	0.094	0.090	0.097	0.096	121500	115512	115372	127740	121548	129096	123468	108816	118972	127312	11000	10908	11000	11044	11008	10948	11008	10908	10912	10956
WS1 bacterium JGI 0000059-K21 GCA_000398605.1 2013-05-16	521951	leon-25	125774	0.330	0.336	0.324	0.323	0.320	0.331	0.320	0.323	0.322	0.321	0.095	0.096	0.098	0.092	0.099	0.097	0.094	0.089	0.096	0.093	112236	126600	123040	119580	121972	121320	107784	123632	117932	118032	10996	10968	11000	10964	10964	11000	10904	10896	11000	10940
WS1 bacterium JGI 0000059-K21 GCA_000398605.1 2013-05-16	521951	leon-26	125782	0.322	0.319	0.325	0.323	0.322	0.320	0.330	0.316	0.327	0.324	0.099	0.088	0.087	0.090	0.099	0.102	0.094	0.097	0.097	0.090	130720	127024	120340	115912	120068	118252	105412	121236	129560	119216	11000	10968	11000	10908	10996	10988	11004	10916	10912	11048
WS1 bacterium JGI 0000059-K21 GCA_000398605.1 2013-05-16	521951	leon-27	125770	0.315	0.321	0.321	0.329	0.316	0.326	0.327	0.318	0.320	0.330	0.100	0.096	0.097	0.096	0.095	0.089	0.088	0.089	0.093	0.091	120032	106720	124212	117836	112052	127732	127660	125372	127764	120424	10944	10924	10892	10972	10988	11020	10952	11012	10912	10988
WS1 bacterium JGI 0000059-K21 GCA_000398605.1 2013-05-16	521951	leon-28	125777	0.320	0.328	0.325	0.331	0.325	0.326	0.319	0.308	0.318	0.324	0.099	0.085	0.096	0.098	0.087	0.096	0.097	0.097	0.095	0.086	116544	118680	122352	125888	123600	116104	120332	116588	116088	123480	10904	11008	11004	10940	11020	11008	10996	11072	11068	10908
WS1 bacterium JGI 0000059-K21 GCA_000398605.1 2013-05-16	521951	leon-29	125771	0.333	0.335	0.323	0.328	0.316	0.317	0.324	0.327	0.318	0.322	0.096	0.100	0.090	0.092	0.099	0.096	0.093	0.095	0.098	0.094	124608	120220	124804	125296	123292	127660	110160	116248	117476	121968	10904	10996	11008	11000	11068	10908	10964	11004	11000	11068
WS1 bacterium JGI 0000059-K21 GCA_000398605.1 2013-05-16	521951	leon-30	125783	0.319	0.312	0.323	0.314	0.316	0.323	0.318	0.319	0.328	0.332	0.099	0.099	0.099	0.098	0.093	0.092	0.097	0.093	0.097	0.095	128744	127908	116544	123700	117428	106304	126140	122320	110672	123840	11000	10908	10944	10992	10904	10968	10964	10912	11004	10904
WS1 bacterium JGI 0000059-K21 GCA_000398605.1 2013-05-16	521951	leon-31	125766	0.320	0.315	0.325	0.332	0.325	0.324	0.330	0.323	0.322	0.330	0.095	0.097	0.094	0.097	0.089	0.096	0.087	0.097	0.095	0.095	115900	127596	130044	116884	117296	122652	117380	121192	124068	114900	11068	10896	11012	10912	11004	10996	10952	11004	10952	10908
WS1 bacterium JGI 0000059-K21 GCA_000398605.1 2013-05-16	521951	leon0	521155	0.064	0.065	0.069	0.064	0.066	0.066	0.063	0.066	0.067	0.067	0.044	0.047	0.045	0.048	0.046	0.046	0.043	0.043	0.043	0.045	8820	8728	8828	8528	8800	8740	8832	8536	8656	8664	6900	6944	6900	6808	7012	6900	6980	6920	6912	6980
WS1 bacterium JGI 0000059-K21 GCA_000398605.1 2013-05-16	521951	lfastqc	132809	1.623	1.591	1.601	1.601	1.638	1.617	1.580	1.572	1.616	1.615	1.516	1.520	1.504	1.535	1.528	1.520	1.511	1.542	1.498	1.537	1460204	1460200	1460216	1460268	1460308	1460128	1460152	1460152	1460140	1460264	1459228	1459304	1459308	1459316	1459308	1459392	1459252	1459168	1459364	1459168
WS1 bacterium JGI 0000059-K21 GCA_000398605.1 2013-05-16	521951	lfastqc0	1034023	0.050	0.048	0.050	0.049	0.052	0.050	0.050	0.051	0.049	0.050	0.043	0.046	0.045	0.042	0.040	0.043	0.042	0.045	0.045	0.042	8012	7956	7920	7916	7968	8032	8096	7976	8092	8016	7084	7040	7116	7040	7164	7060	7128	7172	7044	7036
WS1 bacterium JGI 0000059-K21 GCA_000398605.1 2013-05-16	521951	lfqc	133761	2.576	2.557	2.564	2.551	2.564	2.557	2.553	2.541	2.538	2.549	1.524	1.513	1.516	1.539	1.555	1.523	1.536	1.538	1.525	1.515	91196	91168	91096	91132	91032	91052	91164	91112	91172	91168	91160	91196	91232	91232	91212	91024	91120	91164	91024	91212
WS1 bacterium JGI 0000059-K21 GCA_000398605.1 2013-05-16	521951	lfqc0	1021171	0.047	0.044	0.045	0.048	0.048	0.052	0.047	0.050	0.048	0.049	0.042	0.037	0.038	0.040	0.038	0.040	0.035	0.037	0.035	0.037	8440	8480	8548	8480	8440	8488	8576	8488	8464	8524	7328	7288	7380	7408	7276	7308	7388	7188	7384	7316
WS1 bacterium JGI 0000059-K21 GCA_000398605.1 2013-05-16	521951	lizard-10	291603	0.007	0.008	0.007	0.007	0.008	0.008	0.008	0.007	0.006	0.004	0.003	0.004	0.004	0.004	0.004	0.004	0.004	0.004	0.004	0.004	2556	2472	2452	2432	2380	2568	2484	2564	2508	2408	2368	2428	2436	2376	2504	2516	2456	2440	2492	2408
WS1 bacterium JGI 0000059-K21 GCA_000398605.1 2013-05-16	521951	lizard-11	288656	0.010	0.010	0.010	0.009	0.009	0.008	0.007	0.010	0.009	0.010	0.005	0.004	0.005	0.005	0.004	0.005	0.005	0.004	0.005	0.004	3332	3276	3300	3300	3308	3368	3400	3420	3324	3276	2432	2452	2496	2436	2508	2536	2544	2400	2468	2444
WS1 bacterium JGI 0000059-K21 GCA_000398605.1 2013-05-16	521951	lizard-12	284097	0.014	0.013	0.014	0.008	0.016	0.016	0.015	0.012	0.017	0.011	0.004	0.004	0.003	0.005	0.004	0.004	0.004	0.005	0.004	0.003	3456	3520	3424	3452	3560	3452	3464	3504	3468	3520	2400	2400	2508	2456	2460	2432	2484	2420	2372	2400
WS1 bacterium JGI 0000059-K21 GCA_000398605.1 2013-05-16	521951	lizard-13	267811	0.019	0.020	0.017	0.018	0.017	0.021	0.020	0.020	0.020	0.018	0.004	0.004	0.004	0.004	0.004	0.003	0.004	0.004	0.005	0.004	3792	3792	3724	3772	3680	3676	3676	3736	3736	3776	2460	2488	2532	2516	2392	2492	2528	2404	2384	2404
WS1 bacterium JGI 0000059-K21 GCA_000398605.1 2013-05-16	521951	lizard-14	251367	0.021	0.021	0.025	0.015	0.022	0.014	0.022	0.023	0.022	0.022	0.004	0.004	0.004	0.005	0.004	0.004	0.004	0.004	0.004	0.004	3724	3680	3740	3776	3676	3824	3824	3740	3720	3708	2448	2392	2524	2492	2516	2484	2524	2500	2408	2444
WS1 bacterium JGI 0000059-K21 GCA_000398605.1 2013-05-16	521951	lizard-15	236984	0.029	0.027	0.020	0.030	0.028	0.030	0.029	0.028	0.028	0.028	0.004	0.004	0.004	0.004	0.004	0.004	0.003	0.004	0.004	0.004	3720	3728	3740	3700	3740	3760	3728	3708	3720	3692	2280	2480	2396	2412	2428	2412	2388	2320	2380	2408
WS1 bacterium JGI 0000059-K21 GCA_000398605.1 2013-05-16	521951	lizard-16	249711	0.040	0.036	0.030	0.036	0.035	0.029	0.037	0.028	0.033	0.037	0.004	0.004	0.004	0.004	0.004	0.004	0.004	0.004	0.004	0.004	3692	3692	3788	3720	3704	3764	3712	3788	3720	3768	2404	2468	2368	2536	2460	2408	2456	2384	2436	2376
WS1 bacterium JGI 0000059-K21 GCA_000398605.1 2013-05-16	521951	lizard-17	205375	0.300	0.286	0.280	0.246	0.276	0.272	0.251	0.276	0.277	0.267	0.003	0.002	0.002	0.004	0.004	0.004	0.004	0.004	0.004	0.003	3560	3524	3484	3604	3548	3520	3576	3464	3468	3472	2428	2440	2404	2308	2324	2344	2388	2392	2428	2452
WS1 bacterium JGI 0000059-K21 GCA_000398605.1 2013-05-16	521951	lizard-18	191335	0.131	0.134	0.118	0.132	0.128	0.132	0.122	0.123	0.121	0.120	0.003	0.004	0.003	0.004	0.004	0.004	0.004	0.004	0.004	0.004	4044	4044	4008	4096	3992	3988	3980	4096	4060	4012	2396	2424	2300	2476	2304	2312	2444	2348	2348	2384
WS1 bacterium JGI 0000059-K21 GCA_000398605.1 2013-05-16	521951	lizard-19	190621	0.124	0.133	0.137	0.138	0.125	0.135	0.126	0.137	0.137	0.139	0.004	0.004	0.004	0.004	0.004	0.004	0.004	0.004	0.004	0.004	7600	7684	7684	7632	7620	7676	7596	7564	7568	7676	2380	2400	2476	2376	2332	2368	2420	2384	2392	2308
WS1 bacterium JGI 0000059-K21 GCA_000398605.1 2013-05-16	521951	lizard-20	289151	0.008	0.008	0.008	0.008	0.005	0.008	0.008	0.006	0.008	0.005	0.005	0.005	0.005	0.005	0.005	0.005	0.005	0.005	0.005	0.005	2612	2668	2572	2644	2596	2580	2612	2564	2676	2532	2376	2520	2444	2512	2376	2540	2472	2476	2380	2508
WS1 bacterium JGI 0000059-K21 GCA_000398605.1 2013-05-16	521951	lizard-21	288932	0.012	0.006	0.013	0.013	0.012	0.013	0.009	0.013	0.012	0.013	0.005	0.005	0.005	0.005	0.005	0.005	0.005	0.005	0.005	0.005	2608	2620	2604	2652	2568	2532	2572	2536	2560	2636	2452	2500	2432	2456	2480	2464	2488	2432	2480	2440
WS1 bacterium JGI 0000059-K21 GCA_000398605.1 2013-05-16	521951	lizard-22	288845	0.015	0.012	0.008	0.007	0.014	0.013	0.015	0.015	0.015	0.012	0.005	0.004	0.004	0.005	0.005	0.005	0.004	0.005	0.005	0.005	3488	3472	3476	3432	3424	3520	3560	3496	3424	3460	2516	2488	2456	2484	2532	2548	2480	2476	2464	2540
WS1 bacterium JGI 0000059-K21 GCA_000398605.1 2013-05-16	521951	lizard-23	290898	0.022	0.015	0.026	0.024	0.024	0.023	0.024	0.024	0.024	0.024	0.003	0.004	0.005	0.005	0.004	0.005	0.004	0.004	0.005	0.005	5576	5636	5568	5544	5620	5536	5588	5520	5612	5672	2520	2508	2484	2424	2376	2396	2572	2516	2516	2524
WS1 bacterium JGI 0000059-K21 GCA_000398605.1 2013-05-16	521951	lizard-24	278367	0.033	0.035	0.033	0.031	0.034	0.025	0.034	0.033	0.034	0.033	0.005	0.004	0.004	0.005	0.003	0.005	0.005	0.005	0.004	0.004	15408	15460	15412	15456	15392	15396	15492	15448	15500	15500	2408	2396	2420	2412	2444	2372	2384	2476	2512	2416
WS1 bacterium JGI 0000059-K21 GCA_000398605.1 2013-05-16	521951	lizard-25	273743	0.038	0.041	0.042	0.043	0.042	0.031	0.040	0.040	0.040	0.042	0.004	0.004	0.003	0.004	0.004	0.004	0.004	0.004	0.004	0.004	8916	9008	8908	8904	8940	8996	8916	9044	8988	8936	2424	2508	2408	2460	2448	2508	2488	2388	2388	2468
WS1 bacterium JGI 0000059-K21 GCA_000398605.1 2013-05-16	521951	lizard-26	220150	0.112	0.114	0.112	0.112	0.112	0.112	0.114	0.114	0.112	0.111	0.004	0.004	0.003	0.004	0.004	0.004	0.004	0.005	0.004	0.005	11064	11116	11032	11152	11008	11088	11148	11052	11152	11008	2340	2484	2444	2436	2356	2420	2380	2380	2340	2468
WS1 bacterium JGI 0000059-K21 GCA_000398605.1 2013-05-16	521951	lizard-27	189920	0.197	0.168	0.186	0.167	0.193	0.176	0.189	0.167	0.183	0.191	0.004	0.004	0.004	0.004	0.003	0.004	0.004	0.004	0.004	0.004	11064	11056	11056	11124	11064	11156	11104	11048	11092	11156	2476	2328	2368	2420	2328	2480	2372	2356	2352	2340
WS1 bacterium JGI 0000059-K21 GCA_000398605.1 2013-05-16	521951	lizard-28	189905	0.180	0.199	0.195	0.184	0.168	0.192	0.179	0.171	0.189	0.187	0.004	0.004	0.003	0.003	0.004	0.004	0.004	0.003	0.004	0.004	11088	11100	11052	10988	11092	11072	11008	11100	11100	11088	2372	2432	2336	2312	2360	2336	2316	2268	2360	2280
WS1 bacterium JGI 0000059-K21 GCA_000398605.1 2013-05-16	521951	lizard-29	189905	0.178	0.198	0.169	0.191	0.172	0.191	0.178	0.194	0.193	0.184	0.003	0.004	0.004	0.004	0.004	0.004	0.004	0.004	0.004	0.004	11044	11004	11084	11084	11136	11076	11096	11008	11092	10976	2456	2372	2352	2340	2340	2340	2308	2332	2308	2472
WS1 bacterium JGI 0000059-K21 GCA_000398605.1 2013-05-16	521951	lizard-30	215583	0.009	0.009	0.009	0.005	0.009	0.008	0.008	0.006	0.009	0.004	0.004	0.005	0.005	0.004	0.004	0.003	0.004	0.005	0.005	0.005	2424	2340	2404	2440	2452	2356	2436	2352	2360	2348	2396	2440	2384	2456	2324	2476	2416	2420	2444	2420
WS1 bacterium JGI 0000059-K21 GCA_000398605.1 2013-05-16	521951	lizard-31	212414	0.009	0.011	0.011	0.010	0.010	0.008	0.011	0.011	0.009	0.010	0.005	0.005	0.004	0.005	0.005	0.005	0.005	0.005	0.005	0.005	3276	3408	3324	3276	3292	3272	3360	3360	3412	3384	2344	2384	2400	2316	2476	2368	2480	2368	2420	2320
WS1 bacterium JGI 0000059-K21 GCA_000398605.1 2013-05-16	521951	lizard-32	194420	0.013	0.014	0.013	0.007	0.012	0.015	0.012	0.015	0.016	0.016	0.006	0.005	0.004	0.005	0.005	0.005	0.006	0.006	0.005	0.005	2476	2328	2320	2432	2376	2456	2476	2480	2404	2428	2428	2428	2464	2400	2292	2420	2328	2380	2452	2304
WS1 bacterium JGI 0000059-K21 GCA_000398605.1 2013-05-16	521951	lizard-33	193466	0.015	0.016	0.019	0.014	0.018	0.017	0.014	0.012	0.011	0.015	0.006	0.005	0.005	0.006	0.005	0.006	0.006	0.005	0.006	0.005	3524	3412	3520	3424	3448	3512	3560	3448	3468	3508	2488	2424	2304	2336	2440	2448	2452	2352	2448	2448
WS1 bacterium JGI 0000059-K21 GCA_000398605.1 2013-05-16	521951	lizard-34	189339	0.018	0.018	0.021	0.021	0.020	0.020	0.019	0.020	0.020	0.021	0.005	0.005	0.005	0.005	0.006	0.005	0.006	0.005	0.005	0.005	3480	3460	3508	3448	3504	3404	3408	3432	3452	3504	2476	2444	2384	2488	2364	2460	2496	2472	2420	2344
WS1 bacterium JGI 0000059-K21 GCA_000398605.1 2013-05-16	521951	lizard-35	184345	0.022	0.015	0.024	0.024	0.024	0.023	0.022	0.022	0.024	0.024	0.005	0.005	0.005	0.005	0.005	0.005	0.005	0.005	0.005	0.005	3480	3468	3460	3524	3472	3496	3528	3564	3452	3468	2348	2412	2340	2340	2392	2312	2340	2368	2368	2404
WS1 bacterium JGI 0000059-K21 GCA_000398605.1 2013-05-16	521951	lizard-36	197929	0.030	0.027	0.028	0.030	0.031	0.028	0.021	0.030	0.021	0.030	0.003	0.005	0.005	0.005	0.004	0.005	0.005	0.004	0.005	0.005	3512	3452	3508	3508	3560	3560	3520	3500	3508	3408	2392	2332	2328	2372	2384	2480	2304	2356	2336	2348
WS1 bacterium JGI 0000059-K21 GCA_000398605.1 2013-05-16	521951	lizard-37	183572	0.036	0.038	0.039	0.037	0.038	0.039	0.037	0.040	0.039	0.029	0.005	0.004	0.005	0.005	0.005	0.005	0.005	0.004	0.005	0.004	3520	3508	3584	3504	3560	3508	3484	3468	3460	3560	2440	2348	2416	2408	2340	2396	2328	2400	2388	2348
WS1 bacterium JGI 0000059-K21 GCA_000398605.1 2013-05-16	521951	lizard-38	173896	0.305	0.295	0.280	0.281	0.259	0.281	0.277	0.247	0.258	0.272	0.004	0.004	0.004	0.004	0.004	0.004	0.004	0.004	0.004	0.004	3484	3520	3468	3616	3476	3500	3560	3528	3496	3616	2392	2376	2392	2448	2400	2352	2420	2356	2328	2388
WS1 bacterium JGI 0000059-K21 GCA_000398605.1 2013-05-16	521951	lizard-39	148389	0.139	0.128	0.140	0.132	0.140	0.141	0.140	0.140	0.141	0.127	0.004	0.003	0.004	0.003	0.004	0.004	0.003	0.004	0.004	0.004	7672	7532	7584	7624	7624	7596	7420	7428	7680	7676	2280	2324	2348	2380	2380	2368	2304	2364	2384	2404
WS1 bacterium JGI 0000059-K21 GCA_000398605.1 2013-05-16	521951	lizard-40	211550	0.006	0.008	0.008	0.008	0.009	0.007	0.008	0.008	0.009	0.007	0.005	0.005	0.005	0.004	0.005	0.005	0.005	0.005	0.004	0.005	2436	2368	2368	2444	2380	2340	2424	2392	2344	2396	2396	2356	2320	2348	2452	2420	2392	2332	2396	2468
WS1 bacterium JGI 0000059-K21 GCA_000398605.1 2013-05-16	521951	lizard-41	206359	0.014	0.013	0.013	0.014	0.012	0.014	0.014	0.013	0.014	0.014	0.004	0.004	0.005	0.005	0.005	0.005	0.005	0.005	0.005	0.005	2344	2488	2432	2488	2444	2340	2432	2488	2400	2384	2416	2452	2332	2392	2460	2448	2356	2500	2392	2480
WS1 bacterium JGI 0000059-K21 GCA_000398605.1 2013-05-16	521951	lizard-42	205634	0.014	0.016	0.015	0.015	0.007	0.012	0.016	0.008	0.013	0.015	0.005	0.005	0.005	0.005	0.005	0.004	0.005	0.005	0.005	0.005	3432	3420	3404	3420	3492	3452	3420	3520	3552	3540	2400	2392	2452	2344	2336	2384	2360	2440	2344	2388
WS1 bacterium JGI 0000059-K21 GCA_000398605.1 2013-05-16	521951	lizard-43	199087	0.023	0.025	0.024	0.024	0.023	0.027	0.025	0.024	0.024	0.024	0.006	0.005	0.003	0.005	0.003	0.005	0.005	0.005	0.005	0.005	5316	5284	5348	5304	5368	5316	5328	5280	5408	5372	2332	2320	2364	2376	2420	2340	2372	2324	2352	2456
WS1 bacterium JGI 0000059-K21 GCA_000398605.1 2013-05-16	521951	lizard-44	188829	0.034	0.026	0.035	0.035	0.036	0.026	0.032	0.034	0.026	0.034	0.005	0.005	0.003	0.005	0.005	0.005	0.005	0.004	0.005	0.004	15488	15444	15212	15440	15204	15472	15488	15488	15432	15444	2336	2408	2488	2380	2440	2364	2348	2372	2344	2324
WS1 bacterium JGI 0000059-K21 GCA_000398605.1 2013-05-16	521951	lizard-45	188667	0.040	0.043	0.043	0.043	0.040	0.033	0.041	0.040	0.040	0.043	0.004	0.004	0.005	0.004	0.005	0.004	0.005	0.005	0.005	0.003	8976	8984	9032	9032	8916	8964	8888	8940	8880	8880	2384	2372	2392	2428	2356	2352	2356	2344	2488	2476
WS1 bacterium JGI 0000059-K21 GCA_000398605.1 2013-05-16	521951	lizard-46	193686	0.080	0.083	0.082	0.073	0.083	0.078	0.079	0.073	0.084	0.081	0.005	0.005	0.005	0.005	0.005	0.005	0.005	0.004	0.004	0.005	8936	8912	8980	9012	8952	8936	9004	9044	8956	8916	2372	2440	2424	2380	2488	2408	2392	2468	2440	2424
WS1 bacterium JGI 0000059-K21 GCA_000398605.1 2013-05-16	521951	lizard-47	169320	0.114	0.115	0.118	0.115	0.116	0.101	0.114	0.115	0.113	0.114	0.003	0.003	0.005	0.005	0.003	0.005	0.005	0.005	0.004	0.005	11156	11028	11056	11160	11160	11068	11024	11100	11052	11048	2360	2444	2336	2344	2344	2364	2368	2416	2312	2452
WS1 bacterium JGI 0000059-K21 GCA_000398605.1 2013-05-16	521951	lizard-48	146618	0.207	0.194	0.180	0.192	0.196	0.179	0.195	0.176	0.178	0.188	0.005	0.005	0.005	0.005	0.004	0.005	0.004	0.004	0.004	0.005	11060	11024	11060	11152	11020	11008	11044	11016	11036	11092	2320	2268	2372	2324	2336	2336	2296	2328	2284	2432
WS1 bacterium JGI 0000059-K21 GCA_000398605.1 2013-05-16	521951	lizard-49	146623	0.197	0.201	0.181	0.178	0.196	0.196	0.179	0.195	0.178	0.193	0.003	0.004	0.004	0.004	0.004	0.004	0.004	0.004	0.005	0.004	11008	11008	11140	11088	11048	11104	11064	11052	10988	11076	2452	2396	2308	2260	2344	2344	2300	2300	2416	2312
WS1 bacterium JGI 0000059-K21 GCA_000398605.1 2013-05-16	521951	lz4-1	291466	0.004	0.004	0.004	0.005	0.006	0.005	0.005	0.005	0.005	0.008	0.004	0.004	0.004	0.003	0.004	0.004	0.004	0.005	0.005	0.005	2396	2456	2388	2360	2488	2428	2420	2396	2464	2292	2564	2616	2584	2576	2612	2580	2624	2620	2644	2660
WS1 bacterium JGI 0000059-K21 GCA_000398605.1 2013-05-16	521951	lz4-2	291466	0.008	0.006	0.007	0.008	0.005	0.007	0.008	0.006	0.006	0.007	0.004	0.005	0.004	0.004	0.004	0.004	0.005	0.004	0.005	0.004	2472	2400	2432	2360	2400	2364	2364	2376	2472	2476	2576	2708	2720	2612	2720	2624	2540	2408	2624	2324
WS1 bacterium JGI 0000059-K21 GCA_000398605.1 2013-05-16	521951	lz4-3	283607	0.021	0.020	0.020	0.020	0.019	0.018	0.020	0.020	0.022	0.016	0.003	0.004	0.004	0.003	0.004	0.004	0.004	0.004	0.003	0.004	2736	2692	2624	2696	2668	2624	2660	2688	2672	2680	2600	2664	2568	2552	2600	2628	2656	2612	2568	2504
WS1 bacterium JGI 0000059-K21 GCA_000398605.1 2013-05-16	521951	lz4-4	264203	0.023	0.025	0.024	0.024	0.024	0.024	0.024	0.027	0.025	0.027	0.004	0.004	0.004	0.004	0.004	0.004	0.004	0.004	0.004	0.004	2680	2652	2620	2720	2696	2656	2680	2604	2644	2628	2416	2580	2548	2640	2676	2544	2532	2688	2360	2676
WS1 bacterium JGI 0000059-K21 GCA_000398605.1 2013-05-16	521951	lz4-5	247627	0.030	0.029	0.033	0.032	0.023	0.032	0.029	0.031	0.031	0.032	0.004	0.004	0.004	0.004	0.004	0.004	0.004	0.004	0.004	0.003	2648	2660	2700	2560	2728	2636	2648	2720	2612	2660	2624	2620	2668	2472	2540	2460	2480	2580	2540	2628
WS1 bacterium JGI 0000059-K21 GCA_000398605.1 2013-05-16	521951	lz4-6	233605	0.045	0.046	0.045	0.047	0.047	0.045	0.046	0.042	0.046	0.044	0.004	0.004	0.004	0.004	0.004	0.004	0.004	0.003	0.003	0.004	2632	2632	2620	2628	2600	2676	2668	2564	2696	2604	2532	2472	2520	2532	2556	2580	2604	2368	2640	2592
WS1 bacterium JGI 0000059-K21 GCA_000398605.1 2013-05-16	521951	lz4-7	221345	0.070	0.069	0.071	0.070	0.068	0.070	0.071	0.071	0.067	0.070	0.004	0.004	0.004	0.004	0.003	0.003	0.004	0.004	0.004	0.004	2648	2624	2612	2652	2616	2696	2688	2568	2632	2680	2644	2548	2552	2612	2448	2560	2520	2620	2556	2500
WS1 bacterium JGI 0000059-K21 GCA_000398605.1 2013-05-16	521951	lz4-8	211514	0.117	0.121	0.123	0.122	0.121	0.118	0.119	0.118	0.119	0.120	0.004	0.004	0.004	0.004	0.003	0.004	0.004	0.004	0.004	0.004	2692	2716	2692	2312	2632	2676	2684	2632	2620	2728	2556	2416	2616	2632	2524	2572	2596	2532	2268	2488
WS1 bacterium JGI 0000059-K21 GCA_000398605.1 2013-05-16	521951	lz4-9	204682	0.204	0.200	0.174	0.192	0.199	0.184	0.191	0.185	0.205	0.182	0.004	0.004	0.004	0.003	0.003	0.004	0.004	0.004	0.004	0.004	2352	2712	2364	2316	2360	2700	2672	2640	2644	2696	2480	2536	2472	2608	2564	2432	2532	2568	2488	2408
WS1 bacterium JGI 0000059-K21 GCA_000398605.1 2013-05-16	521951	lzop-1	260643	0.007	0.007	0.007	0.007	0.008	0.006	0.007	0.007	0.008	0.007	0.006	0.006	0.005	0.005	0.006	0.006	0.006	0.006	0.006	0.005	2268	2320	2272	2324	2320	2320	2200	2196	2192	2328	1812	1712	1800	1800	1796	1756	1800	1744	1800	1788
WS1 bacterium JGI 0000059-K21 GCA_000398605.1 2013-05-16	521951	lzop-9	192967	0.762	0.762	0.761	0.752	0.751	0.768	0.755	0.756	0.755	0.770	0.006	0.006	0.004	0.005	0.006	0.006	0.005	0.006	0.006	0.004	2588	2588	2460	2512	2588	2508	2532	2584	2468	2524	1768	1744	1784	1796	1796	1804	1788	1796	1736	1796
WS1 bacterium JGI 0000059-K21 GCA_000398605.1 2013-05-16	521951	lzturbo-10-1t	352249	0.007	0.005	0.007	0.007	0.007	0.007	0.007	0.007	0.007	0.006	0.021	0.018	0.018	0.018	0.020	0.021	0.019	0.016	0.016	0.019	1876	1880	1880	1880	1880	1880	1880	1880	1880	1880	5656	5600	5652	5596	5592	5664	5608	5644	5656	5676
WS1 bacterium JGI 0000059-K21 GCA_000398605.1 2013-05-16	521951	lzturbo-10-4t	352249	0.007	0.008	0.007	0.008	0.007	0.007	0.008	0.007	0.006	0.008	0.018	0.018	0.016	0.019	0.020	0.018	0.018	0.018	0.013	0.016	1872	1876	1876	1876	1876	1872	1876	1876	1876	1876	5716	5564	5664	5596	5524	5652	5576	5696	5584	5624
WS1 bacterium JGI 0000059-K21 GCA_000398605.1 2013-05-16	521951	lzturbo-11-1t	326775	0.013	0.012	0.012	0.013	0.012	0.014	0.006	0.014	0.014	0.010	0.020	0.019	0.019	0.019	0.018	0.020	0.016	0.019	0.017	0.020	2672	2668	2672	2672	2668	2672	2672	2672	2668	2672	5664	5600	5712	5596	5672	5632	5660	5672	5712	5612
WS1 bacterium JGI 0000059-K21 GCA_000398605.1 2013-05-16	521951	lzturbo-11-4t	326775	0.014	0.012	0.015	0.008	0.007	0.009	0.011	0.012	0.014	0.012	0.019	0.021	0.018	0.020	0.017	0.018	0.017	0.018	0.018	0.019	2664	2668	2668	2668	2664	2668	2668	2664	2668	2664	5592	5696	5556	5576	5708	5668	5664	5676	5664	5656
WS1 bacterium JGI 0000059-K21 GCA_000398605.1 2013-05-16	521951	lzturbo-12-1t	238102	0.026	0.023	0.024	0.026	0.022	0.023	0.023	0.025	0.028	0.024	0.021	0.018	0.019	0.017	0.018	0.013	0.016	0.021	0.020	0.020	17984	17984	17984	17984	17984	17984	17984	17984	17984	17984	5648	5656	5624	5644	5596	5748	5588	5592	5568	5592
WS1 bacterium JGI 0000059-K21 GCA_000398605.1 2013-05-16	521951	lzturbo-12-4t	238102	0.026	0.027	0.019	0.026	0.025	0.018	0.021	0.024	0.024	0.023	0.015	0.019	0.016	0.020	0.019	0.020	0.020	0.017	0.018	0.015	17712	17716	17716	17712	17712	17712	17716	17716	17716	17712	5700	5576	5676	5452	5596	5580	5556	5628	5660	5600
WS1 bacterium JGI 0000059-K21 GCA_000398605.1 2013-05-16	521951	lzturbo-19-1t	190491	0.176	0.170	0.174	0.173	0.152	0.171	0.171	0.167	0.171	0.159	0.014	0.016	0.019	0.016	0.016	0.019	0.019	0.019	0.019	0.018	9532	9536	9536	9536	9536	9536	9536	9536	9536	9532	5660	5692	5672	5728	5640	5592	5664	5440	5744	5464
WS1 bacterium JGI 0000059-K21 GCA_000398605.1 2013-05-16	521951	lzturbo-19-4t	190491	0.191	0.169	0.184	0.173	0.165	0.179	0.170	0.167	0.168	0.171	0.016	0.014	0.016	0.019	0.017	0.014	0.018	0.018	0.016	0.019	9532	9528	9532	9532	9528	9532	9528	9528	9528	9532	5576	5468	5756	5672	5668	5584	5640	5548	5752	5640
WS1 bacterium JGI 0000059-K21 GCA_000398605.1 2013-05-16	521951	lzturbo-20-1t	245348	0.007	0.007	0.007	0.007	0.006	0.007	0.007	0.007	0.007	0.007	0.018	0.020	0.020	0.019	0.019	0.019	0.021	0.018	0.019	0.018	1940	1940	1940	1940	1940	1940	1940	1936	1940	1940	5472	5624	5616	5580	5584	5588	5664	5632	5560	5720
WS1 bacterium JGI 0000059-K21 GCA_000398605.1 2013-05-16	521951	lzturbo-20-4t	245348	0.008	0.005	0.008	0.008	0.005	0.006	0.008	0.007	0.007	0.008	0.019	0.020	0.020	0.018	0.020	0.014	0.019	0.017	0.021	0.015	1696	1728	1692	1712	1708	1680	1736	1716	1784	1744	5676	5596	5664	5676	5656	5592	5676	5600	5672	5588
WS1 bacterium JGI 0000059-K21 GCA_000398605.1 2013-05-16	521951	lzturbo-21-1t	232961	0.009	0.013	0.011	0.012	0.011	0.014	0.011	0.014	0.013	0.012	0.019	0.020	0.014	0.016	0.019	0.018	0.019	0.019	0.016	0.016	2732	2732	2728	2732	2728	2728	2732	2732	2732	2728	5736	5652	5628	5596	5584	5652	5576	5656	5652	5640
WS1 bacterium JGI 0000059-K21 GCA_000398605.1 2013-05-16	521951	lzturbo-21-4t	232961	0.013	0.013	0.013	0.007	0.010	0.011	0.014	0.013	0.013	0.013	0.017	0.018	0.018	0.019	0.018	0.019	0.019	0.019	0.020	0.018	2460	2460	2460	2464	2460	2464	2464	2464	2464	2460	5648	5568	5688	5644	5768	5592	5476	5684	5712	5644
WS1 bacterium JGI 0000059-K21 GCA_000398605.1 2013-05-16	521951	lzturbo-22-1t	214354	0.061	0.059	0.057	0.055	0.054	0.052	0.052	0.045	0.051	0.050	0.018	0.019	0.017	0.020	0.018	0.021	0.019	0.021	0.019	0.021	67412	67412	67412	67408	67412	67412	67408	67412	67412	67408	5620	5696	5684	5452	5640	5608	5680	5656	5648	5668
WS1 bacterium JGI 0000059-K21 GCA_000398605.1 2013-05-16	521951	lzturbo-22-4t	214354	0.058	0.049	0.053	0.053	0.051	0.051	0.053	0.055	0.054	0.045	0.019	0.019	0.017	0.018	0.020	0.019	0.020	0.019	0.018	0.018	67404	67408	67404	67404	67408	67408	67404	67404	67408	67408	5676	5660	5684	5676	5696	5584	5624	5440	5712	5464
WS1 bacterium JGI 0000059-K21 GCA_000398605.1 2013-05-16	521951	lzturbo-29-1t	184930	0.202	0.176	0.197	0.195	0.199	0.183	0.194	0.170	0.191	0.189	0.017	0.018	0.017	0.020	0.018	0.019	0.020	0.018	0.021	0.020	9856	9860	9860	9860	9856	9860	9860	9860	9860	9860	5652	5684	5728	5616	5592	5592	5592	5592	5440	5668
WS1 bacterium JGI 0000059-K21 GCA_000398605.1 2013-05-16	521951	lzturbo-29-4t	184930	0.202	0.197	0.190	0.199	0.191	0.203	0.170	0.186	0.178	0.186	0.017	0.017	0.018	0.020	0.020	0.017	0.017	0.018	0.014	0.017	9588	9592	9588	9592	9592	9592	9592	9592	9592	9592	5656	5684	5448	5568	5652	5612	5740	5636	5624	5452
WS1 bacterium JGI 0000059-K21 GCA_000398605.1 2013-05-16	521951	lzturbo-30-1t	164679	0.012	0.012	0.011	0.011	0.008	0.012	0.008	0.011	0.008	0.011	0.024	0.020	0.023	0.017	0.021	0.019	0.022	0.023	0.023	0.020	2812	2816	2816	2816	2816	2816	2816	2816	2816	2816	5596	5716	5680	5580	5684	5564	5436	5664	5460	5680
WS1 bacterium JGI 0000059-K21 GCA_000398605.1 2013-05-16	521951	lzturbo-30-4t	164679	0.013	0.012	0.009	0.010	0.011	0.012	0.012	0.013	0.012	0.009	0.018	0.024	0.021	0.022	0.021	0.024	0.020	0.023	0.024	0.024	2672	2672	2668	2672	2672	2672	2672	2672	2672	2672	5564	5592	5636	5604	5704	5636	5572	5660	5676	5628
WS1 bacterium JGI 0000059-K21 GCA_000398605.1 2013-05-16	521951	lzturbo-31-1t	163967	0.011	0.014	0.013	0.018	0.008	0.017	0.008	0.017	0.017	0.016	0.021	0.023	0.021	0.023	0.023	0.023	0.023	0.019	0.020	0.024	3320	3324	3324	3324	3320	3320	3324	3320	3324	3324	5640	5668	5608	5652	5632	5584	5584	5708	5664	5544
WS1 bacterium JGI 0000059-K21 GCA_000398605.1 2013-05-16	521951	lzturbo-31-4t	163967	0.015	0.016	0.019	0.018	0.009	0.019	0.016	0.016	0.017	0.014	0.022	0.019	0.019	0.019	0.018	0.020	0.021	0.021	0.020	0.023	3056	3056	3052	3056	3056	3056	3056	3056	3052	3056	5604	5660	5592	5712	5644	5556	5648	5676	5628	5648
WS1 bacterium JGI 0000059-K21 GCA_000398605.1 2013-05-16	521951	lzturbo-32-1t	168119	0.095	0.092	0.091	0.091	0.089	0.091	0.091	0.092	0.091	0.092	0.021	0.020	0.022	0.021	0.022	0.020	0.023	0.024	0.022	0.022	133476	133472	133472	133476	133472	133476	133476	133476	133472	133476	5476	5672	5640	5644	5744	5676	5584	5564	5644	5636
WS1 bacterium JGI 0000059-K21 GCA_000398605.1 2013-05-16	521951	lzturbo-32-4t	168119	0.095	0.093	0.092	0.086	0.086	0.082	0.089	0.093	0.083	0.083	0.020	0.021	0.018	0.022	0.023	0.024	0.019	0.019	0.023	0.023	133472	133472	133472	133472	133468	133472	133472	133472	133468	133472	5576	5600	5580	5572	5656	5688	5572	5712	5576	5620
WS1 bacterium JGI 0000059-K21 GCA_000398605.1 2013-05-16	521951	lzturbo-39-1t	470308	0.226	0.221	0.216	0.212	0.219	0.198	0.214	0.212	0.215	0.195	0.018	0.015	0.017	0.015	0.015	0.020	0.018	0.017	0.018	0.020	10752	10756	10752	10748	10756	10752	10752	10752	10752	10752	5632	5476	5580	5644	5660	5520	5568	5592	5592	5612
WS1 bacterium JGI 0000059-K21 GCA_000398605.1 2013-05-16	521951	lzturbo-39-4t	470308	0.231	0.208	0.224	0.218	0.223	0.218	0.197	0.198	0.197	0.196	0.018	0.015	0.017	0.016	0.019	0.018	0.016	0.018	0.016	0.018	10608	10608	10608	10608	10608	10608	10608	10604	10604	10608	5632	5672	5772	5560	5444	5584	5740	5664	5584	5604
WS1 bacterium JGI 0000059-K21 GCA_000398605.1 2013-05-16	521951	lzturbo-49-1t	141121	0.288	0.271	0.276	0.276	0.274	0.262	0.272	0.265	0.251	0.271	0.031	0.030	0.030	0.030	0.027	0.034	0.031	0.034	0.033	0.032	10652	10652	10652	10656	10652	10656	10652	10656	10656	10656	5700	5572	5640	5600	5632	5764	5696	5644	5660	5636
WS1 bacterium JGI 0000059-K21 GCA_000398605.1 2013-05-16	521951	lzturbo-49-4t	141121	0.285	0.257	0.282	0.272	0.270	0.258	0.267	0.269	0.276	0.259	0.031	0.026	0.025	0.027	0.033	0.031	0.030	0.033	0.032	0.033	10384	10384	10384	10388	10388	10384	10384	10384	10388	10388	5672	5588	5660	5736	5600	5676	5772	5608	5664	5696
WS1 bacterium JGI 0000059-K21 GCA_000398605.1 2013-05-16	521951	mfc-1	124237	0.453	0.423	0.423	0.423	0.423	0.425	0.405	0.421	0.406	0.416	0.384	0.389	0.398	0.392	0.395	0.392	0.389	0.384	0.399	0.381	445968	446028	446108	446064	446144	446028	446136	446136	445972	446116	445216	445156	445012	445172	445160	445156	445128	445152	445188	445068
WS1 bacterium JGI 0000059-K21 GCA_000398605.1 2013-05-16	521951	mfc-2	122202	0.413	0.434	0.422	0.425	0.408	0.418	0.427	0.431	0.432	0.414	0.410	0.403	0.382	0.409	0.409	0.388	0.404	0.380	0.410	0.409	446544	446556	446596	446620	446548	446660	446572	446696	446552	446712	445604	445560	445492	445640	445584	445608	445612	445576	445628	445640
WS1 bacterium JGI 0000059-K21 GCA_000398605.1 2013-05-16	521951	mfc-3	122392	1.121	1.119	1.132	1.107	1.119	1.134	1.113	1.136	1.129	1.135	1.016	1.025	1.022	1.032	1.032	1.038	1.029	1.033	1.036	1.035	1462392	1462492	1462348	1462412	1462376	1462348	1462492	1462400	1462320	1462416	1461500	1461296	1461388	1461384	1461496	1461432	1461440	1461396	1461456	1461476
WS1 bacterium JGI 0000059-K21 GCA_000398605.1 2013-05-16	521951	minicom0	1039142	0.077	0.076	0.077	0.079	0.078	0.077	0.079	0.078	0.077	0.077	0.063	0.066	0.064	0.062	0.063	0.065	0.064	0.063	0.062	0.063	8788	8648	8800	8900	8804	8808	8680	8864	8860	8956	7988	7888	8044	7940	8008	8048	8052	7836	7964	7832
WS1 bacterium JGI 0000059-K21 GCA_000398605.1 2013-05-16	521951	minicom1t	144229	5.980	5.979	5.982	5.990	5.954	5.922	5.966	5.974	5.870	5.915	0.176	0.165	0.174	0.169	0.174	0.169	0.168	0.174	0.166	0.161	1321640	1321708	1321824	1321656	1321680	1321840	1321844	1321700	1321668	1321676	11928	11944	11832	11936	11840	11948	11972	11824	11768	11928
WS1 bacterium JGI 0000059-K21 GCA_000398605.1 2013-05-16	521951	minicom4t	144229	5.939	5.962	5.982	5.984	5.965	5.962	5.952	6.102	5.879	5.933	0.173	0.176	0.166	0.165	0.164	0.166	0.169	0.168	0.167	0.168	1325512	1325548	1325664	1325504	1325516	1325576	1325504	1325520	1325680	1325716	11844	11872	11820	11932	11928	11928	11956	11980	12004	11844
WS1 bacterium JGI 0000059-K21 GCA_000398605.1 2013-05-16	521951	naf-1	125471	0.008	0.008	0.006	0.007	0.008	0.007	0.006	0.008	0.006	0.008	0.005	0.005	0.005	0.005	0.005	0.005	0.005	0.005	0.005	0.004	3544	3640	3628	3588	3644	3620	3572	3588	3632	3676	2752	2696	2696	2612	2684	2660	2656	2604	2596	2752
WS1 bacterium JGI 0000059-K21 GCA_000398605.1 2013-05-16	521951	naf-2	125483	0.007	0.009	0.008	0.009	0.009	0.009	0.008	0.009	0.008	0.009	0.005	0.004	0.005	0.005	0.005	0.004	0.005	0.005	0.005	0.005	4612	4644	4528	4620	4600	4556	4560	4660	4652	4568	2676	2644	2756	2700	2684	2760	2608	2696	2756	2684
WS1 bacterium JGI 0000059-K21 GCA_000398605.1 2013-05-16	521951	naf-3	130681	0.017	0.015	0.014	0.015	0.017	0.016	0.016	0.014	0.017	0.013	0.005	0.005	0.005	0.005	0.005	0.005	0.006	0.005	0.005	0.005	7148	7224	7152	7128	7184	7156	7176	7296	7240	7304	2636	2588	2692	2576	2592	2672	2636	2676	2652	2588
WS1 bacterium JGI 0000059-K21 GCA_000398605.1 2013-05-16	521951	naf-4	131215	0.018	0.019	0.016	0.018	0.012	0.020	0.020	0.017	0.020	0.018	0.006	0.006	0.006	0.004	0.006	0.006	0.006	0.005	0.005	0.004	13696	13648	13620	13620	13592	13684	13648	13672	13652	13652	2572	2628	2656	2660	2660	2684	2572	2724	2672	2720
WS1 bacterium JGI 0000059-K21 GCA_000398605.1 2013-05-16	521951	naf-5	130867	0.027	0.026	0.026	0.025	0.024	0.023	0.026	0.023	0.017	0.025	0.006	0.006	0.006	0.006	0.006	0.005	0.006	0.005	0.006	0.005	18860	18828	18860	18764	18804	18820	18860	18820	18780	18800	2712	2664	2560	2564	2672	2644	2560	2600	2568	2576
WS1 bacterium JGI 0000059-K21 GCA_000398605.1 2013-05-16	521951	naf-6	130865	0.031	0.022	0.031	0.026	0.027	0.030	0.028	0.029	0.031	0.029	0.006	0.005	0.006	0.006	0.003	0.003	0.005	0.004	0.004	0.006	23956	23964	23924	23964	23948	23932	23984	23920	24012	23956	2564	2600	2552	2604	2716	2656	2560	2564	2556	2656
WS1 bacterium JGI 0000059-K21 GCA_000398605.1 2013-05-16	521951	naf-7	130698	0.029	0.028	0.029	0.031	0.023	0.029	0.030	0.029	0.032	0.031	0.006	0.006	0.006	0.006	0.005	0.006	0.006	0.005	0.005	0.006	23956	23948	23964	23928	24044	23988	23896	23992	23940	23940	2576	2572	2712	2568	2548	2600	2576	2560	2660	2656
WS1 bacterium JGI 0000059-K21 GCA_000398605.1 2013-05-16	521951	naf-8	130659	0.031	0.030	0.032	0.032	0.030	0.023	0.029	0.029	0.030	0.023	0.004	0.004	0.006	0.004	0.006	0.004	0.005	0.006	0.005	0.005	23904	23924	23900	23984	23900	23964	23960	23988	23932	24024	2556	2556	2552	2604	2644	2644	2640	2632	2712	2716
WS1 bacterium JGI 0000059-K21 GCA_000398605.1 2013-05-16	521951	naf-9	130659	0.038	0.031	0.036	0.038	0.037	0.036	0.037	0.037	0.036	0.038	0.005	0.006	0.004	0.004	0.004	0.004	0.004	0.004	0.006	0.006	34224	34216	34168	34208	34160	34224	34196	34168	34116	34220	2604	2668	2672	2596	2636	2556	2604	2600	2560	2572
WS1 bacterium JGI 0000059-K21 GCA_000398605.1 2013-05-16	521951	naf-10	130659	0.059	0.056	0.046	0.052	0.052	0.051	0.053	0.046	0.053	0.052	0.006	0.005	0.006	0.006	0.006	0.005	0.004	0.005	0.005	0.005	64852	64972	64920	64908	64936	64992	64836	64920	64944	64912	2624	2556	2652	2600	2656	2564	2596	2604	2560	2716
WS1 bacterium JGI 0000059-K21 GCA_000398605.1 2013-05-16	521951	naf-11	130659	0.098	0.090	0.088	0.087	0.088	0.088	0.088	0.088	0.088	0.089	0.005	0.006	0.005	0.004	0.006	0.004	0.004	0.005	0.005	0.005	126340	126284	126280	126328	126328	126348	126324	126280	126384	126352	2560	2572	2616	2632	2564	2616	2640	2560	2564	2712
WS1 bacterium JGI 0000059-K21 GCA_000398605.1 2013-05-16	521951	naf-12	130659	0.095	0.081	0.088	0.089	0.087	0.088	0.088	0.088	0.085	0.089	0.006	0.006	0.004	0.005	0.004	0.004	0.005	0.004	0.006	0.005	126360	126380	126296	126360	126344	126276	126280	126296	126364	126292	2576	2592	2712	2708	2632	2664	2600	2628	2576	2632
WS1 bacterium JGI 0000059-K21 GCA_000398605.1 2013-05-16	521951	naf-13	130650	0.104	0.089	0.094	0.098	0.097	0.096	0.096	0.096	0.096	0.095	0.005	0.005	0.006	0.005	0.005	0.006	0.005	0.004	0.003	0.006	126396	126380	126448	126336	126356	126348	126376	126352	126284	126352	2560	2616	2596	2652	2656	2716	2596	2556	2612	2672
WS1 bacterium JGI 0000059-K21 GCA_000398605.1 2013-05-16	521951	naf-14	130650	0.172	0.166	0.167	0.167	0.163	0.160	0.164	0.167	0.164	0.163	0.006	0.006	0.006	0.006	0.005	0.006	0.005	0.004	0.004	0.004	249216	249156	249228	249268	249268	249204	249236	249216	249212	249260	2656	2712	2716	2668	2620	2556	2632	2660	2556	2600
WS1 bacterium JGI 0000059-K21 GCA_000398605.1 2013-05-16	521951	naf-15	130650	0.221	0.211	0.208	0.209	0.207	0.186	0.183	0.201	0.178	0.203	0.007	0.006	0.006	0.005	0.006	0.005	0.005	0.005	0.006	0.004	331096	331116	331096	331140	331168	331200	331192	331248	331236	331084	2624	2632	2716	2648	2612	2560	2552	2660	2656	2596
WS1 bacterium JGI 0000059-K21 GCA_000398605.1 2013-05-16	521951	naf-16	125499	0.140	0.119	0.127	0.130	0.122	0.127	0.116	0.129	0.127	0.130	0.005	0.005	0.005	0.004	0.005	0.004	0.005	0.005	0.005	0.005	167268	167228	167148	167208	167232	167164	167216	167272	167204	167248	2688	2764	2680	2612	2708	2608	2716	2680	2648	2720
WS1 bacterium JGI 0000059-K21 GCA_000398605.1 2013-05-16	521951	naf-17	125408	0.194	0.184	0.177	0.178	0.179	0.181	0.164	0.177	0.177	0.180	0.003	0.004	0.005	0.004	0.005	0.003	0.005	0.004	0.003	0.005	249128	249180	249172	249236	249144	249200	249196	249200	249236	249236	2756	2764	2712	2708	2716	2604	2764	2700	2680	2664
WS1 bacterium JGI 0000059-K21 GCA_000398605.1 2013-05-16	521951	naf-18	125373	0.196	0.190	0.187	0.161	0.185	0.185	0.189	0.172	0.185	0.170	0.003	0.005	0.004	0.005	0.005	0.004	0.005	0.005	0.005	0.005	251792	251836	251848	251784	251824	251768	251768	251812	251792	251820	2704	2620	2712	2620	2600	2648	2720	2692	2612	2704
WS1 bacterium JGI 0000059-K21 GCA_000398605.1 2013-05-16	521951	naf-19	125391	0.298	0.264	0.278	0.274	0.256	0.280	0.282	0.274	0.272	0.272	0.005	0.004	0.005	0.003	0.005	0.005	0.004	0.005	0.005	0.004	415680	415688	415628	415708	415596	415672	415672	415668	415604	415700	2660	2672	2756	2764	2680	2600	2680	2708	2764	2708
WS1 bacterium JGI 0000059-K21 GCA_000398605.1 2013-05-16	521951	naf-20	125391	0.487	0.468	0.476	0.448	0.467	0.461	0.466	0.469	0.447	0.469	0.005	0.005	0.004	0.004	0.005	0.004	0.005	0.005	0.005	0.004	825260	825296	825316	825264	825268	825312	825316	825300	825272	825296	2692	2708	2708	2620	2760	2608	2648	2704	2636	2720
WS1 bacterium JGI 0000059-K21 GCA_000398605.1 2013-05-16	521951	naf-21	125391	0.859	0.852	0.851	0.852	0.836	0.859	0.842	0.843	0.857	0.858	0.004	0.005	0.003	0.003	0.005	0.005	0.005	0.005	0.004	0.004	1644420	1644508	1644572	1644436	1644416	1644516	1644480	1644412	1644556	1644408	2600	2688	2760	2616	2652	2708	2604	2608	2712	2708
WS1 bacterium JGI 0000059-K21 GCA_000398605.1 2013-05-16	521951	naf-22	125391	1.618	1.595	1.599	1.611	1.592	1.601	1.596	1.569	1.590	1.607	0.005	0.003	0.005	0.005	0.005	0.004	0.005	0.005	0.005	0.005	3282792	3282832	3282876	3282860	3282956	3282900	3282872	3282848	3282964	3282848	2648	2620	2684	2664	2760	2756	2692	2676	2612	2720
WS1 bacterium JGI 0000059-K21 GCA_000398605.1 2013-05-16	521951	nakamichi-28-81000-i	189354	187.116										0.004	0.003	0.003	0.003	0.004	0.004	0.003	0.004	0.004	0.004	33601644										1736	1752	1708	1680	1740	1744	1716	1816	1768	1772
WS1 bacterium JGI 0000059-K21 GCA_000398605.1 2013-05-16	521951	nuht	131005	0.509	0.526	0.502	0.508	0.521	0.510	0.498	0.504	0.512	0.491	0.414	0.417	0.408	0.426	0.406	0.410	0.408	0.422	0.428	0.412	24020	24028	24024	24024	24032	23944	24028	23920	23820	24028	10636	10788	10700	10840	10648	10704	10624	10632	10648	10648
WS1 bacterium JGI 0000059-K21 GCA_000398605.1 2013-05-16	521951	nuht0	516739	0.052	0.054	0.056	0.054	0.054	0.057	0.059	0.058	0.057	0.056	0.050	0.049	0.050	0.050	0.048	0.048	0.048	0.048	0.046	0.047	7560	7436	7604	7532	7532	7532	7544	7564	7468	7420	6636	6736	6692	6660	6720	6740	6648	6512	6576	6696
WS1 bacterium JGI 0000059-K21 GCA_000398605.1 2013-05-16	521951	pbzip2-1-1t	146446	0.048	0.055	0.052	0.054	0.057	0.053	0.055	0.053	0.052	0.054	0.027	0.028	0.028	0.021	0.020	0.020	0.027	0.030	0.029	0.022	4760	4756	4824	4780	4756	4756	4764	4780	4760	4760	3492	3548	3572	3608	3492	3488	3572	3572	3572	3492
WS1 bacterium JGI 0000059-K21 GCA_000398605.1 2013-05-16	521951	pbzip2-1-4t	146446	0.055	0.050	0.056	0.055	0.054	0.053	0.056	0.055	0.055	0.054	0.029	0.027	0.028	0.029	0.031	0.029	0.021	0.027	0.030	0.029	4760	4860	4932	4880	4768	4824	4808	4892	4884	4848	3488	3552	3568	3488	3484	3460	3492	3532	3536	3592
WS1 bacterium JGI 0000059-K21 GCA_000398605.1 2013-05-16	521951	pbzip2-2-1t	145416	0.055	0.052	0.055	0.052	0.054	0.054	0.054	0.056	0.052	0.054	0.032	0.029	0.034	0.030	0.034	0.033	0.030	0.034	0.030	0.024	5312	5260	5292	5200	5208	5372	5208	5256	5208	5268	3896	3812	3756	3752	3876	3800	3832	3768	3752	3836
WS1 bacterium JGI 0000059-K21 GCA_000398605.1 2013-05-16	521951	pbzip2-2-4t	145416	0.054	0.053	0.058	0.057	0.056	0.053	0.054	0.053	0.058	0.054	0.030	0.033	0.029	0.029	0.033	0.030	0.023	0.029	0.023	0.031	5380	5300	5288	5380	5348	5380	5292	5360	5436	5340	3752	3756	3756	3852	3764	3916	3724	3804	3892	3728
WS1 bacterium JGI 0000059-K21 GCA_000398605.1 2013-05-16	521951	pbzip2-3-1t	145097	0.057	0.054	0.057	0.059	0.055	0.057	0.056	0.058	0.056	0.056	0.034	0.032	0.024	0.034	0.031	0.032	0.034	0.024	0.034	0.032	6080	6080	6080	6008	6100	6004	6164	6144	6112	6004	4360	4380	4292	4328	4404	4368	4276	4336	4364	4384
WS1 bacterium JGI 0000059-K21 GCA_000398605.1 2013-05-16	521951	pbzip2-3-4t	145097	0.052	0.055	0.055	0.055	0.056	0.057	0.055	0.057	0.058	0.052	0.024	0.024	0.024	0.024	0.024	0.033	0.031	0.031	0.031	0.034	6208	6084	6080	6164	6148	6132	6204	6228	6172	6172	4328	4288	4364	4364	4360	4284	4324	4288	4292	4256
WS1 bacterium JGI 0000059-K21 GCA_000398605.1 2013-05-16	521951	pbzip2-4-1t	145242	0.058	0.057	0.058	0.053	0.058	0.055	0.053	0.055	0.057	0.056	0.034	0.034	0.033	0.034	0.033	0.024	0.033	0.035	0.033	0.031	6876	6892	6836	6936	6792	6920	6872	6876	6952	6872	4548	4684	4596	4552	4544	4624	4540	4544	4548	4684
WS1 bacterium JGI 0000059-K21 GCA_000398605.1 2013-05-16	521951	pbzip2-4-4t	145242	0.060	0.058	0.059	0.054	0.056	0.058	0.056	0.057	0.056	0.058	0.034	0.033	0.032	0.035	0.033	0.024	0.030	0.034	0.030	0.024	6956	6936	6996	6924	6888	6956	6884	6988	7024	7064	4552	4592	4544	4596	4544	4624	4552	4548	4596	4604
WS1 bacterium JGI 0000059-K21 GCA_000398605.1 2013-05-16	521951	pbzip2-5-1t	145244	0.058	0.058	0.057	0.062	0.057	0.059	0.057	0.062	0.058	0.058	0.024	0.035	0.036	0.036	0.033	0.025	0.031	0.034	0.034	0.035	7320	7316	7420	7284	7440	7364	7448	7512	7400	7376	5132	5124	5076	5116	5080	5072	5072	5196	5220	5072
WS1 bacterium JGI 0000059-K21 GCA_000398605.1 2013-05-16	521951	pbzip2-5-4t	145244	0.058	0.058	0.063	0.059	0.057	0.059	0.059	0.058	0.058	0.057	0.032	0.034	0.035	0.031	0.034	0.036	0.036	0.037	0.033	0.035	7464	7472	7404	7464	7372	7468	7416	7408	7484	7528	5088	5132	5196	5124	5080	5116	5072	5108	5172	5080
WS1 bacterium JGI 0000059-K21 GCA_000398605.1 2013-05-16	521951	pbzip2-6-1t	144816	0.059	0.059	0.057	0.056	0.058	0.057	0.057	0.059	0.057	0.058	0.031	0.033	0.032	0.037	0.036	0.037	0.026	0.034	0.036	0.036	7632	7632	7596	7640	7728	7720	7708	7684	7584	7708	5076	5124	5152	5124	5076	5076	5044	5072	5088	5176
WS1 bacterium JGI 0000059-K21 GCA_000398605.1 2013-05-16	521951	pbzip2-6-4t	144816	0.061	0.054	0.058	0.060	0.057	0.056	0.057	0.061	0.058	0.055	0.035	0.025	0.032	0.035	0.025	0.034	0.025	0.035	0.036	0.035	7668	7724	7732	7832	7672	7836	7716	7796	7724	7776	5156	5120	5132	5076	5080	5124	5156	5120	5048	5120
WS1 bacterium JGI 0000059-K21 GCA_000398605.1 2013-05-16	521951	pbzip2-7-1t	144816	0.061	0.058	0.061	0.057	0.057	0.058	0.057	0.060	0.058	0.057	0.031	0.025	0.034	0.035	0.037	0.035	0.034	0.033	0.035	0.035	7584	7580	7640	7692	7592	7704	7580	7584	7628	7744	5124	5072	5196	5072	5076	5072	5076	5068	5072	5120
WS1 bacterium JGI 0000059-K21 GCA_000398605.1 2013-05-16	521951	pbzip2-7-4t	144816	0.059	0.056	0.060	0.060	0.061	0.059	0.057	0.057	0.057	0.058	0.035	0.033	0.034	0.025	0.025	0.034	0.025	0.035	0.025	0.032	7664	7756	7800	7668	7752	7680	7732	7756	7732	7724	5080	5156	5080	5072	5124	5072	5196	5120	5152	5156
WS1 bacterium JGI 0000059-K21 GCA_000398605.1 2013-05-16	521951	pbzip2-8-1t	144816	0.059	0.059	0.059	0.060	0.057	0.059	0.060	0.060	0.062	0.058	0.034	0.032	0.035	0.036	0.033	0.035	0.033	0.033	0.035	0.033	7588	7680	7580	7668	7580	7668	7696	7624	7580	7644	5124	5068	5076	5156	5076	5192	5068	5168	5156	5212
WS1 bacterium JGI 0000059-K21 GCA_000398605.1 2013-05-16	521951	pbzip2-8-4t	144816	0.058	0.059	0.057	0.059	0.057	0.059	0.056	0.057	0.059	0.056	0.031	0.025	0.032	0.035	0.035	0.025	0.033	0.033	0.034	0.026	7796	7636	7788	7780	7736	7832	7752	7672	7784	7800	5076	5048	5084	5080	5092	5120	5076	5124	5076	5076
WS1 bacterium JGI 0000059-K21 GCA_000398605.1 2013-05-16	521951	pbzip2-9-1t	144816	0.059	0.060	0.059	0.057	0.059	0.060	0.060	0.060	0.058	0.061	0.035	0.025	0.034	0.035	0.033	0.030	0.034	0.036	0.026	0.034	7592	7580	7644	7728	7644	7688	7664	7748	7628	7584	5156	5076	5176	5044	5192	5076	5132	5080	5076	5116
WS1 bacterium JGI 0000059-K21 GCA_000398605.1 2013-05-16	521951	pbzip2-9-4t	144816	0.057	0.056	0.055	0.060	0.059	0.060	0.052	0.061	0.056	0.056	0.034	0.035	0.034	0.032	0.035	0.025	0.032	0.032	0.032	0.032	7780	7772	7752	7672	7752	7796	7672	7760	7756	7672	5156	5212	5200	5072	5196	5072	5120	5068	5120	5076
WS1 bacterium JGI 0000059-K21 GCA_000398605.1 2013-05-16	521951	pfish	128225	0.081	0.083	0.083	0.082	0.079	0.086	0.080	0.076	0.083	0.085	0.079	0.080	0.071	0.077	0.078	0.075	0.079	0.080	0.071	0.073	8148	8032	8060	8040	8232	8064	8084	8108	8060	8076	7516	7524	7356	7548	7516	7476	7648	7380	7532	7356
WS1 bacterium JGI 0000059-K21 GCA_000398605.1 2013-05-16	521951	pfish0	516739	0.058	0.056	0.057	0.060	0.063	0.057	0.057	0.057	0.060	0.061	0.056	0.052	0.054	0.056	0.055	0.053	0.055	0.051	0.053	0.057	8216	8056	8168	8164	8044	8052	8080	8084	8024	8184	7532	7552	7628	7368	7496	7472	7528	7532	7452	7624
WS1 bacterium JGI 0000059-K21 GCA_000398605.1 2013-05-16	521951	pigz-0-1t	522024	0.003	0.005	0.005	0.004	0.005	0.005	0.004	0.005	0.005	0.005	0.005	0.004	0.005	0.005	0.004	0.005	0.005	0.005	0.005	0.005	2576	2548	2612	2632	2600	2664	2652	2580	2584	2664	2436	2440	2436	2532	2508	2540	2508	2536	2484	2492
WS1 bacterium JGI 0000059-K21 GCA_000398605.1 2013-05-16	521951	pigz-0-4t	522024	0.006	0.005	0.005	0.004	0.005	0.005	0.005	0.006	0.005	0.005	0.005	0.005	0.005	0.005	0.005	0.005	0.005	0.005	0.005	0.005	3732	3588	3600	3764	3832	3664	3804	3784	3796	3716	2464	2580	2436	2452	2596	2540	2540	2528	2452	2596
WS1 bacterium JGI 0000059-K21 GCA_000398605.1 2013-05-16	521951	pigz-1-1t	179429	0.016	0.011	0.021	0.017	0.019	0.019	0.019	0.015	0.018	0.019	0.009	0.009	0.006	0.008	0.007	0.007	0.009	0.007	0.009	0.009	2668	2604	2604	2672	2664	2684	2672	2676	2660	2648	2592	2560	2548	2516	2444	2460	2504	2596	2452	2444
WS1 bacterium JGI 0000059-K21 GCA_000398605.1 2013-05-16	521951	pigz-1-4t	179389	0.011	0.010	0.010	0.011	0.010	0.010	0.009	0.022	0.011	0.010	0.008	0.007	0.008	0.008	0.009	0.008	0.009	0.009	0.008	0.009	4112	4188	4096	4060	4092	4088	4120	4084	4144	4116	2460	2596	2612	2444	2492	2456	2436	2572	2532	2440
WS1 bacterium JGI 0000059-K21 GCA_000398605.1 2013-05-16	521951	pigz-2-1t	172908	0.016	0.021	0.014	0.022	0.011	0.020	0.020	0.016	0.014	0.021	0.006	0.009	0.008	0.009	0.008	0.009	0.005	0.006	0.006	0.006	2688	2688	2592	2616	2552	2688	2676	2688	2600	2564	2528	2468	2544	2456	2436	2588	2440	2464	2448	2544
WS1 bacterium JGI 0000059-K21 GCA_000398605.1 2013-05-16	521951	pigz-2-4t	172854	0.010	0.011	0.011	0.010	0.009	0.010	0.011	0.011	0.011	0.009	0.008	0.008	0.008	0.008	0.008	0.008	0.007	0.009	0.009	0.007	4036	4120	4180	4108	4184	4184	4108	4036	4032	4052	2548	2536	2540	2460	2444	2536	2540	2596	2508	2552
WS1 bacterium JGI 0000059-K21 GCA_000398605.1 2013-05-16	521951	pigz-3-1t	166342	0.024	0.023	0.026	0.023	0.025	0.023	0.023	0.025	0.017	0.023	0.008	0.008	0.007	0.007	0.006	0.007	0.007	0.007	0.008	0.008	2688	2680	2668	2556	2616	2596	2676	2688	2600	2680	2440	2544	2444	2512	2464	2500	2496	2496	2444	2544
WS1 bacterium JGI 0000059-K21 GCA_000398605.1 2013-05-16	521951	pigz-3-4t	166347	0.015	0.013	0.015	0.014	0.014	0.013	0.010	0.013	0.013	0.012	0.006	0.006	0.008	0.007	0.005	0.008	0.008	0.008	0.008	0.007	4032	4172	4092	4044	4180	4104	4028	4188	4124	4108	2468	2500	2496	2440	2536	2544	2496	2592	2424	2448
WS1 bacterium JGI 0000059-K21 GCA_000398605.1 2013-05-16	521951	pigz-4-1t	165531	0.020	0.021	0.021	0.023	0.022	0.023	0.014	0.014	0.024	0.024	0.008	0.008	0.005	0.008	0.009	0.008	0.008	0.007	0.008	0.008	2600	2644	2648	2612	2688	2680	2552	2656	2656	2552	2456	2588	2456	2544	2600	2444	2512	2516	2536	2468
WS1 bacterium JGI 0000059-K21 GCA_000398605.1 2013-05-16	521951	pigz-4-4t	165531	0.012	0.012	0.010	0.010	0.013	0.011	0.012	0.012	0.012	0.012	0.004	0.005	0.008	0.007	0.007	0.008	0.008	0.008	0.008	0.008	4068	4036	4092	4052	4020	4184	4080	4120	4060	4116	2496	2460	2444	2508	2444	2532	2460	2548	2444	2440
WS1 bacterium JGI 0000059-K21 GCA_000398605.1 2013-05-16	521951	pigz-5-1t	161756	0.031	0.034	0.026	0.026	0.033	0.032	0.033	0.034	0.033	0.032	0.008	0.008	0.008	0.008	0.008	0.009	0.008	0.007	0.008	0.007	2668	2684	2672	2656	2652	2588	2616	2680	2592	2668	2440	2440	2468	2540	2444	2444	2540	2544	2536	2500
WS1 bacterium JGI 0000059-K21 GCA_000398605.1 2013-05-16	521951	pigz-5-4t	161756	0.020	0.016	0.015	0.018	0.017	0.015	0.018	0.017	0.016	0.016	0.006	0.007	0.006	0.008	0.008	0.008	0.005	0.008	0.005	0.008	4116	4076	4028	4084	4060	4076	4104	4020	4076	4072	2444	2460	2552	2512	2588	2536	2440	2548	2500	2460
WS1 bacterium JGI 0000059-K21 GCA_000398605.1 2013-05-16	521951	pigz-6-1t	157198	0.069	0.070	0.071	0.072	0.072	0.072	0.072	0.069	0.072	0.071	0.008	0.008	0.008	0.007	0.007	0.005	0.008	0.007	0.007	0.008	2552	2592	2684	2620	2632	2640	2588	2608	2636	2560	2600	2536	2592	2488	2600	2496	2540	2528	2488	2536
WS1 bacterium JGI 0000059-K21 GCA_000398605.1 2013-05-16	521951	pigz-6-4t	157198	0.029	0.031	0.027	0.028	0.024	0.027	0.028	0.027	0.028	0.025	0.003	0.004	0.005	0.007	0.006	0.006	0.006	0.008	0.008	0.008	4036	4108	4092	4092	4100	4080	4040	4076	4032	4168	2500	2600	2516	2540	2496	2492	2460	2592	2596	2536
WS1 bacterium JGI 0000059-K21 GCA_000398605.1 2013-05-16	521951	pigz-7-1t	154938	0.126	0.116	0.126	0.125	0.116	0.120	0.110	0.115	0.126	0.125	0.007	0.005	0.008	0.007	0.009	0.007	0.006	0.008	0.007	0.007	2596	2592	2640	2680	2632	2628	2664	2680	2628	2584	2588	2528	2448	2512	2496	2540	2552	2504	2468	2504
WS1 bacterium JGI 0000059-K21 GCA_000398605.1 2013-05-16	521951	pigz-7-4t	154938	0.042	0.045	0.043	0.042	0.042	0.041	0.043	0.041	0.042	0.040	0.004	0.008	0.005	0.008	0.007	0.006	0.007	0.007	0.005	0.007	4060	4124	4016	4080	4088	4036	4036	4176	4100	4016	2496	2516	2460	2548	2496	2468	2432	2500	2584	2448
WS1 bacterium JGI 0000059-K21 GCA_000398605.1 2013-05-16	521951	pigz-8-1t	151810	0.346	0.345	0.343	0.341	0.341	0.333	0.332	0.342	0.350	0.340	0.007	0.006	0.006	0.008	0.006	0.005	0.007	0.006	0.007	0.007	2684	2664	2624	2592	2588	2632	2592	2648	2660	2676	2540	2540	2496	2448	2528	2496	2536	2540	2520	2516
WS1 bacterium JGI 0000059-K21 GCA_000398605.1 2013-05-16	521951	pigz-8-4t	151810	0.109	0.107	0.105	0.104	0.104	0.103	0.112	0.120	0.104	0.116	0.004	0.005	0.007	0.005	0.008	0.008	0.007	0.006	0.008	0.006	4036	4096	4108	4092	4024	4092	4092	4016	4092	4092	2496	2544	2512	2524	2500	2468	2540	2444	2532	2468
WS1 bacterium JGI 0000059-K21 GCA_000398605.1 2013-05-16	521951	pigz-9-1t	151773	0.347	0.354	0.355	0.352	0.350	0.350	0.355	0.355	0.357	0.355	0.008	0.006	0.008	0.007	0.006	0.006	0.004	0.006	0.007	0.005	2684	2588	2624	2584	2676	2664	2652	2596	2588	2680	2536	2500	2536	2592	2524	2548	2516	2596	2600	2512
WS1 bacterium JGI 0000059-K21 GCA_000398605.1 2013-05-16	521951	pigz-9-4t	151773	0.107	0.109	0.101	0.111	0.107	0.110	0.107	0.110	0.107	0.106	0.008	0.008	0.005	0.007	0.006	0.006	0.007	0.007	0.008	0.008	4024	4104	4104	4036	4092	4092	4036	4092	4072	4096	2448	2440	2460	2548	2464	2540	2460	2464	2524	2532
WS1 bacterium JGI 0000059-K21 GCA_000398605.1 2013-05-16	521951	pigz-11-1t	142852	4.701	4.700	4.669	4.688	4.719	4.682	4.697	4.714	4.721	4.671	0.007	0.007	0.007	0.005	0.007	0.006	0.005	0.005	0.005	0.007	8176	8248	8236	8316	8272	8168	8324	8184	8236	8228	2512	2444	2460	2520	2440	2584	2448	2492	2600	2540
WS1 bacterium JGI 0000059-K21 GCA_000398605.1 2013-05-16	521951	pigz-11-4t	142852	1.343	1.341	1.326	1.316	1.334	1.321	1.332	1.321	1.307	1.317	0.005	0.007	0.005	0.005	0.006	0.005	0.007	0.006	0.004	0.006	24968	25088	25052	25000	25036	25004	25120	25052	25040	25004	2428	2548	2540	2456	2528	2496	2516	2444	2548	2460
WS1 bacterium JGI 0000059-K21 GCA_000398605.1 2013-05-16	521951	quip	134557	0.306	0.295	0.298	0.296	0.282	0.286	0.285	0.297	0.300	0.277	0.303	0.283	0.290	0.278	0.277	0.283	0.291	0.282	0.292	0.288	385700	385676	385572	385732	385652	385776	385784	385728	385784	385664	384592	384600	384544	384568	384612	384440	384584	384580	384560	384528
WS1 bacterium JGI 0000059-K21 GCA_000398605.1 2013-05-16	521951	quip0	1028990	0.055	0.058	0.059	0.058	0.058	0.056	0.058	0.059	0.059	0.059	0.044	0.046	0.046	0.043	0.049	0.046	0.046	0.046	0.044	0.045	8096	8164	8248	8216	8268	8168	8056	8132	8104	8160	6984	7056	6968	6940	6980	6960	6984	7172	7104	7008
WS1 bacterium JGI 0000059-K21 GCA_000398605.1 2013-05-16	521951	snzip	249346	0.015	0.015	0.016	0.015	0.016	0.010	0.016	0.020	0.018	0.009	0.014	0.006	0.012	0.014	0.014	0.014	0.006	0.011	0.013	0.011	3200	2992	3304	3048	3052	3060	3056	3008	3040	3072	2968	2940	2924	3176	2936	2944	2944	3004	3160	2980
WS1 bacterium JGI 0000059-K21 GCA_000398605.1 2013-05-16	521951	spring0	1025323	0.040	0.040	0.041	0.042	0.038	0.038	0.039	0.041	0.036	0.036	0.026	0.028	0.032	0.028	0.028	0.029	0.030	0.031	0.031	0.031	8144	8116	8172	8160	8268	8212	8152	8296	8176	8232	6876	7092	7060	6980	6948	6904	7048	7112	6976	7100
WS1 bacterium JGI 0000059-K21 GCA_000398605.1 2013-05-16	521951	spring1t	133122	0.122	0.115	0.114	0.113	0.116	0.118	0.119	0.115	0.116	0.116	0.087	0.086	0.087	0.086	0.084	0.078	0.081	0.078	0.081	0.089	21232	21140	21148	21172	21176	21404	21172	21224	21192	21232	19252	19276	19284	19324	19252	19216	19236	19208	19336	19208
WS1 bacterium JGI 0000059-K21 GCA_000398605.1 2013-05-16	521951	spring4t	133122	0.119	0.107	0.117	0.115	0.120	0.116	0.117	0.119	0.119	0.114	0.086	0.088	0.086	0.082	0.079	0.088	0.087	0.087	0.090	0.090	24980	24856	25004	24948	24976	24824	24964	24896	24988	24988	19196	19236	19280	19244	19212	19232	19308	19204	19324	19272
WS1 bacterium JGI 0000059-K21 GCA_000398605.1 2013-05-16	521951	springshort0	1028952	0.068	0.070	0.069	0.070	0.066	0.068	0.066	0.069	0.067	0.069	0.050	0.052	0.054	0.052	0.052	0.050	0.052	0.053	0.053	0.050	8300	8212	8208	8220	8212	8060	8184	8188	8148	8188	6976	6984	7072	7100	7008	7116	6940	6992	6992	6968
WS1 bacterium JGI 0000059-K21 GCA_000398605.1 2013-05-16	521951	springshort1t-500	144229	0.807	0.770	0.779	0.767	0.767	0.756	0.741	0.763	0.768	0.782	0.101	0.098	0.106	0.112	0.105	0.108	0.105	0.104	0.108	0.106	242564	242272	242564	242604	242572	242476	242436	242524	242488	242488	12816	13000	12852	12792	12864	12748	12776	12788	12852	12972
WS1 bacterium JGI 0000059-K21 GCA_000398605.1 2013-05-16	521951	springshort4t-500	144229	0.727	0.702	0.709	0.683	0.704	0.661	0.698	0.653	0.690	0.681	0.102	0.107	0.106	0.106	0.111	0.107	0.103	0.108	0.103	0.106	243716	243720	243572	243712	243424	243588	243616	243800	243552	243604	12916	12924	12976	12916	12972	12932	12924	12856	12892	12952
WS1 bacterium JGI 0000059-K21 GCA_000398605.1 2013-05-16	521951	uht	133101	2.497	2.504	2.493	2.513	2.504	2.539	2.480	2.520	2.517	2.519	0.883	0.885	0.884	0.897	0.880	0.896	0.898	0.892	0.899	0.899	83100	83152	83100	83076	83072	83140	83208	83080	83096	83044	9252	9332	9312	9232	9328	9472	9328	9232	9232	9232
WS1 bacterium JGI 0000059-K21 GCA_000398605.1 2013-05-16	521951	uht0	516585	0.050	0.054	0.053	0.051	0.054	0.055	0.054	0.055	0.052	0.052	0.044	0.041	0.047	0.044	0.046	0.047	0.045	0.045	0.046	0.045	8140	8240	8052	8156	8068	8016	8056	8016	8160	8060	7952	8076	8056	8032	8056	8192	8020	8112	7960	8128
WS1 bacterium JGI 0000059-K21 GCA_000398605.1 2013-05-16	521951	xm-9-0.15	122480	3.073	3.184	3.022	3.001	3.026	2.978	3.041	3.010	3.068	3.175	2.787	2.778	2.783	2.823	2.821	2.782	2.823	2.891	2.758	2.777	285572	288988	304696	282552	286728	282336	278940	280092	272988	279132	209084	222000	227472	226148	222312	225784	226052	226832	232556	222456
WS1 bacterium JGI 0000059-K21 GCA_000398605.1 2013-05-16	521951	xm-9-0.50	122333	2.481	2.462	2.530	2.535	2.486	2.480	2.384	2.535	2.403	2.490	2.207	2.209	2.177	2.201	2.242	2.202	2.256	2.257	2.236	2.203	279328	288620	285728	289096	277116	285052	299484	278740	274228	287256	223952	228112	228076	227884	227820	232580	226656	223680	227320	225888
WS1 bacterium JGI 0000059-K21 GCA_000398605.1 2013-05-16	521951	xm-10-0.15	122501	1.617	1.628	1.663	1.605	1.715	1.681	1.570	1.534	1.628	1.647	1.347	1.374	1.320	1.332	1.360	1.377	1.371	1.346	1.369	1.325	254932	239120	209104	217892	236128	217728	195916	238212	223088	217532	206908	207684	208660	209460	210164	210192	210252	207020	209056	207628
WS1 bacterium JGI 0000059-K21 GCA_000398605.1 2013-05-16	521951	xm-10-0.50	122342	1.385	1.494	1.441	1.439	1.348	1.544	1.417	1.442	1.429	1.439	1.191	1.154	1.112	1.167	1.183	1.133	1.174	1.159	1.164	1.142	198228	239540	196328	248352	248292	244332	198336	247040	202876	197276	208320	209256	207792	209348	207248	207428	209804	207656	209012	210540
WS1 bacterium JGI 0000059-K21 GCA_000398605.1 2013-05-16	521951	xm-11-0.15	122474	1.263	1.152	1.177	1.158	1.195	1.189	1.225	1.178	1.152	1.187	0.959	0.937	0.917	0.919	0.947	0.929	0.968	0.932	0.903	0.954	191548	199208	216368	200796	214124	214732	205192	199596	211248	204112	227928	226184	224476	229568	227184	226216	230404	226400	229920	226588
WS1 bacterium JGI 0000059-K21 GCA_000398605.1 2013-05-16	521951	xm-11-0.50	122349	1.056	1.010	1.004	1.040	1.099	1.060	1.082	1.090	1.074	1.091	0.782	0.813	0.790	0.802	0.796	0.785	0.827	0.812	0.795	0.806	213152	196528	210072	193576	207256	229876	221724	191936	210960	206488	228588	228320	227084	228188	228560	229356	228700	227548	228808	228188
WS1 bacterium JGI 0000059-K21 GCA_000398605.1 2013-05-16	521951	xm-12-0.15	122452	1.024	0.986	1.007	1.007	1.007	0.979	1.012	0.987	1.012	1.085	0.766	0.794	0.782	0.762	0.783	0.783	0.773	0.791	0.800	0.736	293768	305872	295792	292788	308216	290716	310872	323608	304992	291108	326320	327060	328796	326648	328640	327792	325868	327112	329320	328244
WS1 bacterium JGI 0000059-K21 GCA_000398605.1 2013-05-16	521951	xm-12-0.50	122357	1.013	0.972	0.978	0.965	0.975	0.971	0.924	0.991	0.971	1.017	0.763	0.760	0.718	0.751	0.725	0.772	0.736	0.755	0.757	0.741	292288	291544	292848	307556	292836	291568	291596	293720	310552	306004	328556	329020	327576	328788	327964	328120	328592	329128	327980	327836
WS1 bacterium JGI 0000059-K21 GCA_000398605.1 2013-05-16	521951	xm-13-0.15	122411	1.132	1.108	1.122	1.138	1.139	1.090	1.141	1.125	1.075	1.071	0.915	0.940	0.964	0.935	0.955	0.914	0.949	0.944	0.959	0.938	683832	668704	674180	682512	668340	674964	674840	675080	691340	683556	727188	727028	726496	729400	727496	727900	727296	727260	728756	727196
WS1 bacterium JGI 0000059-K21 GCA_000398605.1 2013-05-16	521951	xm-13-0.50	122378	1.198	1.093	1.243	1.058	1.099	1.238	1.110	1.110	1.082	1.113	0.918	0.937	0.917	0.922	0.930	0.933	0.935	0.901	0.929	0.880	674016	674064	669320	674960	690332	682988	674456	674440	674580	682240	728244	725996	726084	727324	730928	728880	726228	727616	726444	728352
WS1 bacterium JGI 0000059-K21 GCA_000398605.1 2013-05-16	521951	xm0	516757	0.058	0.060	0.061	0.062	0.063	0.061	0.063	0.063	0.061	0.062	0.046	0.046	0.045	0.046	0.048	0.047	0.048	0.048	0.046	0.049	8060	8188	8088	8160	8064	8100	8160	8204	8088	8088	7008	7064	6980	6744	6844	7016	6840	7012	6848	6940
WS1 bacterium JGI 0000059-K21 GCA_000398605.1 2013-05-16	521951	xz-0	167584	0.048	0.048	0.048	0.050	0.049	0.048	0.048	0.048	0.048	0.049	0.023	0.024	0.015	0.024	0.024	0.024	0.015	0.015	0.023	0.021	4832	4824	4836	4836	4832	4896	4828	4824	4780	4724	2908	2944	2992	2944	2960	2940	3016	2952	3012	3016
WS1 bacterium JGI 0000059-K21 GCA_000398605.1 2013-05-16	521951	xz-1	159672	0.054	0.053	0.052	0.054	0.053	0.052	0.052	0.052	0.051	0.051	0.020	0.020	0.013	0.020	0.022	0.021	0.013	0.022	0.020	0.021	6912	6716	6772	6728	6712	6836	6852	6808	6788	6916	3204	3192	3200	3228	3220	3248	3224	3224	3224	3252
WS1 bacterium JGI 0000059-K21 GCA_000398605.1 2013-05-16	521951	xz-2	156916	0.071	0.073	0.069	0.070	0.071	0.068	0.069	0.070	0.072	0.072	0.019	0.016	0.020	0.019	0.021	0.020	0.019	0.021	0.019	0.021	6912	7020	7028	6976	7024	7084	6996	6900	6996	7024	3140	3200	3204	3156	3220	3284	3224	3252	3204	3208
WS1 bacterium JGI 0000059-K21 GCA_000398605.1 2013-05-16	521951	xz-3	155332	0.093	0.099	0.099	0.100	0.098	0.099	0.099	0.099	0.100	0.097	0.021	0.020	0.018	0.018	0.019	0.019	0.020	0.020	0.020	0.020	7096	7068	6988	7084	6988	7108	7116	7116	6992	7064	3204	3200	3140	3284	3224	3204	3240	3192	3196	3272
WS1 bacterium JGI 0000059-K21 GCA_000398605.1 2013-05-16	521951	xz-4	141116	0.267	0.257	0.255	0.266	0.251	0.241	0.253	0.258	0.242	0.239	0.019	0.019	0.015	0.017	0.017	0.013	0.010	0.017	0.018	0.016	9416	9216	9208	9344	9424	9332	9268	9420	9216	9272	3164	3136	3284	3252	3144	3168	3204	3164	3244	3224
WS1 bacterium JGI 0000059-K21 GCA_000398605.1 2013-05-16	521951	xz-5	141148	0.239	0.251	0.256	0.258	0.232	0.256	0.233	0.242	0.259	0.254	0.015	0.018	0.009	0.018	0.017	0.008	0.016	0.011	0.013	0.013	9444	9444	9372	9276	9360	9376	9356	9272	9268	9380	3252	3136	3272	3196	3136	3224	3136	3204	3280	3224
WS1 bacterium JGI 0000059-K21 GCA_000398605.1 2013-05-16	521951	xz-6	141036	0.257	0.239	0.263	0.260	0.258	0.242	0.243	0.245	0.256	0.242	0.015	0.020	0.020	0.017	0.013	0.014	0.012	0.017	0.019	0.015	9380	9388	9380	9256	9332	9372	9332	9456	9372	9352	3284	3220	3252	3212	3272	3284	3208	3268	3208	3288
WS1 bacterium JGI 0000059-K21 GCA_000398605.1 2013-05-16	521951	xz-7	141036	0.271	0.261	0.265	0.240	0.262	0.260	0.242	0.259	0.235	0.242	0.015	0.020	0.015	0.017	0.013	0.009	0.012	0.018	0.016	0.017	9384	9372	9396	9476	9332	9288	9368	9396	9264	9472	3144	3196	3208	3280	3196	3244	3268	3216	3272	3140
WS1 bacterium JGI 0000059-K21 GCA_000398605.1 2013-05-16	521951	xz-8	141036	0.262	0.234	0.242	0.254	0.258	0.260	0.245	0.233	0.243	0.246	0.019	0.017	0.018	0.015	0.014	0.015	0.015	0.009	0.018	0.009	9340	9472	9408	9476	9408	9284	9356	9300	9356	9384	3284	3212	3164	3168	3208	3204	3244	3244	3252	3196
WS1 bacterium JGI 0000059-K21 GCA_000398605.1 2013-05-16	521951	xz-9	141036	0.260	0.258	0.244	0.261	0.257	0.256	0.248	0.261	0.242	0.241	0.020	0.015	0.017	0.017	0.009	0.016	0.016	0.012	0.012	0.018	9376	9404	9280	9360	9472	9300	9396	9296	9484	9284	3212	3196	3192	3272	3156	3160	3280	3272	3164	3164
WS1 bacterium JGI 0000059-K21 GCA_000398605.1 2013-05-16	521951	xz-e0	141220	0.238	0.247	0.234	0.252	0.251	0.249	0.245	0.247	0.232	0.248	0.019	0.012	0.019	0.015	0.018	0.010	0.018	0.019	0.016	0.018	6396	6372	6384	6268	6396	6472	6400	6388	6400	6400	2892	2936	2904	2960	2984	2972	2952	3028	3020	2944
WS1 bacterium JGI 0000059-K21 GCA_000398605.1 2013-05-16	521951	xz-e1	141044	0.248	0.258	0.260	0.258	0.258	0.247	0.234	0.237	0.256	0.256	0.009	0.018	0.008	0.009	0.009	0.018	0.017	0.013	0.013	0.018	8996	8944	9148	9056	9136	9016	9068	9052	8936	9136	3284	3272	3228	3248	3144	3156	3280	3200	3140	3224
WS1 bacterium JGI 0000059-K21 GCA_000398605.1 2013-05-16	521951	xz-e2	141044	0.262	0.234	0.242	0.263	0.244	0.264	0.254	0.257	0.255	0.258	0.014	0.018	0.016	0.009	0.019	0.017	0.018	0.009	0.009	0.016	9248	9324	9180	9176	9312	9248	9180	9248	9176	9312	3132	3224	3160	3268	3228	3196	3224	3156	3208	3132
WS1 bacterium JGI 0000059-K21 GCA_000398605.1 2013-05-16	521951	xz-e3	141084	0.242	0.263	0.264	0.260	0.259	0.262	0.240	0.258	0.256	0.257	0.020	0.020	0.015	0.013	0.013	0.019	0.020	0.017	0.019	0.015	9292	9216	9336	9272	9332	9276	9292	9312	9340	9336	3140	3140	3164	3144	3164	3220	3160	3192	3136	3212
WS1 bacterium JGI 0000059-K21 GCA_000398605.1 2013-05-16	521951	xz-e4	141044	0.265	0.269	0.256	0.243	0.243	0.260	0.259	0.254	0.258	0.244	0.019	0.020	0.015	0.016	0.018	0.009	0.018	0.009	0.018	0.009	9344	9212	9208	9336	9212	9332	9416	9344	9336	9312	3212	3204	3200	3204	3168	3144	3204	3196	3164	3164
WS1 bacterium JGI 0000059-K21 GCA_000398605.1 2013-05-16	521951	xz-e5	141084	0.255	0.253	0.264	0.258	0.258	0.255	0.261	0.250	0.251	0.253	0.019	0.020	0.017	0.009	0.008	0.017	0.015	0.019	0.015	0.013	9380	9384	9364	9332	9380	9380	9368	9352	9460	9384	3212	3268	3140	3156	3272	3244	3248	3160	3224	3160
WS1 bacterium JGI 0000059-K21 GCA_000398605.1 2013-05-16	521951	xz-e6	141044	0.248	0.265	0.258	0.241	0.245	0.258	0.244	0.269	0.252	0.238	0.016	0.019	0.017	0.019	0.019	0.016	0.017	0.015	0.017	0.015	9460	9380	9376	9272	9376	9380	9376	9456	9456	9248	3268	3220	3280	3196	3200	3140	3224	3244	3196	3272
WS1 bacterium JGI 0000059-K21 GCA_000398605.1 2013-05-16	521951	xz-e7	141044	0.253	0.267	0.259	0.262	0.251	0.233	0.258	0.233	0.263	0.259	0.014	0.019	0.009	0.018	0.019	0.018	0.018	0.016	0.019	0.017	9328	9396	9476	9364	9392	9288	9396	9472	9348	9392	3252	3132	3160	3156	3136	3216	3132	3268	3212	3224
WS1 bacterium JGI 0000059-K21 GCA_000398605.1 2013-05-16	521951	xz-e8	141044	0.262	0.258	0.236	0.261	0.262	0.243	0.256	0.244	0.244	0.253	0.009	0.016	0.010	0.015	0.018	0.015	0.017	0.014	0.018	0.019	9284	9360	9408	9388	9384	9280	9360	9280	9340	9408	3220	3164	3204	3252	3132	3220	3268	3276	3204	3164
WS1 bacterium JGI 0000059-K21 GCA_000398605.1 2013-05-16	521951	xz-e9	141044	0.237	0.264	0.257	0.242	0.260	0.256	0.243	0.255	0.260	0.233	0.019	0.011	0.018	0.019	0.017	0.016	0.009	0.018	0.016	0.009	9280	9396	9300	9404	9484	9388	9356	9284	9360	9404	3144	3144	3160	3248	3216	3240	3164	3144	3272	3196
WS1 bacterium JGI 0000059-K21 GCA_000398605.1 2013-05-16	521951	zpaq-1-1t	191502	0.071	0.072	0.069	0.064	0.068	0.071	0.066	0.070	0.068	0.071	0.035	0.034	0.031	0.030	0.033	0.034	0.037	0.031	0.033	0.033	8520	8560	8656	8552	8640	8460	8568	8568	8576	8580	5648	5660	5556	5624	5576	5664	5680	5680	5584	5488
WS1 bacterium JGI 0000059-K21 GCA_000398605.1 2013-05-16	521951	zpaq-1-4t	191502	0.068	0.062	0.066	0.072	0.070	0.070	0.068	0.069	0.068	0.071	0.036	0.031	0.031	0.031	0.036	0.034	0.030	0.032	0.029	0.032	8728	8740	8668	8688	8700	8744	8728	8704	8744	8712	5648	5712	5588	5708	5676	5652	5700	5476	5660	5716
WS1 bacterium JGI 0000059-K21 GCA_000398605.1 2013-05-16	521951	zpaq-2-1t	182843	0.139	0.138	0.126	0.127	0.133	0.135	0.133	0.124	0.135	0.137	0.031	0.033	0.032	0.028	0.037	0.034	0.032	0.035	0.034	0.031	7508	7648	7392	7496	7580	7460	7476	7460	7500	7500	5644	5588	5576	5468	5564	5672	5716	5688	5640	5616
WS1 bacterium JGI 0000059-K21 GCA_000398605.1 2013-05-16	521951	zpaq-2-4t	182843	0.138	0.131	0.131	0.137	0.130	0.128	0.134	0.137	0.132	0.125	0.037	0.034	0.031	0.036	0.035	0.031	0.037	0.032	0.036	0.034	7364	7632	7484	7552	7480	7616	7512	7516	7688	7576	5676	5712	5644	5768	5644	5648	5680	5640	5676	5640
WS1 bacterium JGI 0000059-K21 GCA_000398605.1 2013-05-16	521951	zpaq-3-1t	133215	0.173	0.174	0.168	0.171	0.174	0.173	0.165	0.178	0.170	0.174	0.141	0.145	0.141	0.143	0.144	0.145	0.146	0.145	0.144	0.144	7680	7492	7656	7460	7484	7600	7516	7520	7544	7356	7328	7332	7188	7220	7292	7236	7216	7104	7192	7300
WS1 bacterium JGI 0000059-K21 GCA_000398605.1 2013-05-16	521951	zpaq-3-4t	133215	0.173	0.175	0.172	0.176	0.171	0.169	0.179	0.169	0.171	0.176	0.143	0.145	0.144	0.145	0.147	0.144	0.144	0.143	0.144	0.140	7480	7596	7508	7428	7512	7556	7484	7520	7560	7572	7180	7168	7292	7120	7268	7296	7144	7328	7276	7264
WS1 bacterium JGI 0000059-K21 GCA_000398605.1 2013-05-16	521951	zpaq-4-1t	133215	0.171	0.178	0.171	0.174	0.177	0.164	0.175	0.172	0.178	0.170	0.133	0.140	0.138	0.147	0.138	0.144	0.143	0.135	0.140	0.141	7444	7424	7504	7600	7476	7508	7388	7460	7452	7544	7308	7228	7208	7280	7220	7276	7300	7116	7324	7320
WS1 bacterium JGI 0000059-K21 GCA_000398605.1 2013-05-16	521951	zpaq-4-4t	133215	0.173	0.163	0.169	0.167	0.177	0.177	0.173	0.170	0.166	0.169	0.137	0.146	0.147	0.138	0.148	0.144	0.134	0.143	0.141	0.146	7472	7560	7460	7516	7536	7488	7488	7672	7620	7608	7256	7232	7280	7244	7200	7260	7220	7212	7100	7204
WS1 bacterium JGI 0000059-K21 GCA_000398605.1 2013-05-16	521951	zpaq-5-1t	124288	1.440	1.438	1.436	1.445	1.448	1.443	1.452	1.446	1.431	1.447	1.468	1.468	1.477	1.489	1.474	1.477	1.486	1.475	1.484	1.482	95724	95688	95660	95604	95760	95600	95668	95672	95780	95800	95636	95652	95684	95560	95688	95652	95720	95600	95680	95592
WS1 bacterium JGI 0000059-K21 GCA_000398605.1 2013-05-16	521951	zpaq-5-4t	124288	1.452	1.444	1.455	1.441	1.444	1.434	1.446	1.444	1.445	1.453	1.498	1.472	1.482	1.482	1.463	1.474	1.467	1.485	1.476	1.478	95808	95888	95932	95844	95832	95772	95800	95884	95940	95796	95688	95528	95700	95736	95660	95672	95524	95628	95628	95616
WS1 bacterium JGI 0000059-K21 GCA_000398605.1 2013-05-16	521951	zpipe-1	131595	0.120	0.122	0.119	0.106	0.119	0.112	0.122	0.119	0.119	0.119	0.141	0.133	0.142	0.138	0.141	0.143	0.129	0.122	0.142	0.133	13524	13508	13492	13468	13520	13348	13408	13564	13396	13704	13520	13524	13468	13648	13400	13328	13568	13492	13388	13648
WS1 bacterium JGI 0000059-K21 GCA_000398605.1 2013-05-16	521951	zpipe-2	129872	0.415	0.411	0.418	0.416	0.417	0.407	0.393	0.417	0.400	0.416	0.441	0.442	0.438	0.440	0.438	0.439	0.436	0.436	0.440	0.434	54780	54688	54732	54856	54644	54548	54908	54536	54676	54612	54628	54552	54704	54708	54628	54740	54776	54612	54616	54776
WS1 bacterium JGI 0000059-K21 GCA_000398605.1 2013-05-16	521951	zpipe-3	128045	1.138	1.141	1.134	1.112	1.132	1.122	1.128	1.128	1.134	1.134	1.164	1.161	1.156	1.150	1.157	1.169	1.148	1.151	1.161	1.162	173280	173344	173400	173400	173580	173340	173276	173396	173264	173364	173204	173580	173316	173300	173372	173360	173312	173400	173448	173400
WS1 bacterium JGI 0000059-K21 GCA_000398605.1 2013-05-16	521951	zstd-1-1t	162423	0.009	0.012	0.010	0.012	0.012	0.011	0.010	0.012	0.009	0.012	0.006	0.004	0.005	0.006	0.006	0.006	0.006	0.006	0.005	0.005	3308	3316	3332	3284	3284	3380	3320	3284	3332	3272	3264	3204	3116	3136	3184	3124	3180	3264	3216	3180
WS1 bacterium JGI 0000059-K21 GCA_000398605.1 2013-05-16	521951	zstd-1-4t	162423	0.013	0.008	0.012	0.012	0.012	0.013	0.012	0.013	0.009	0.013	0.006	0.006	0.005	0.005	0.005	0.005	0.006	0.006	0.006	0.006	3832	3620	3588	3688	3720	3580	3708	3636	3652	3764	3204	3292	3240	3192	3240	3124	3184	3196	3184	3048
WS1 bacterium JGI 0000059-K21 GCA_000398605.1 2013-05-16	521951	zstd-2-1t	163093	0.012	0.012	0.012	0.008	0.006	0.010	0.012	0.010	0.012	0.008	0.007	0.006	0.006	0.004	0.006	0.006	0.006	0.007	0.006	0.007	3540	3508	3492	3568	3544	3548	3640	3608	3632	3436	3176	3176	3040	3136	3144	3176	3176	3116	3256	3084
WS1 bacterium JGI 0000059-K21 GCA_000398605.1 2013-05-16	521951	zstd-2-4t	163093	0.013	0.012	0.013	0.013	0.012	0.013	0.012	0.012	0.009	0.013	0.007	0.006	0.006	0.006	0.006	0.006	0.007	0.006	0.006	0.006	3924	3812	3960	3932	3912	3852	3988	3784	3920	3972	3012	3224	3136	3152	3160	3116	2992	3192	3096	3172
WS1 bacterium JGI 0000059-K21 GCA_000398605.1 2013-05-16	521951	zstd-3-1t	164262	0.014	0.013	0.016	0.015	0.009	0.014	0.009	0.009	0.014	0.016	0.006	0.006	0.005	0.006	0.005	0.006	0.006	0.006	0.006	0.006	4052	4084	3884	4080	3944	3948	3960	3908	4048	3960	3172	3180	3180	3168	3116	3100	3184	3192	3260	3168
WS1 bacterium JGI 0000059-K21 GCA_000398605.1 2013-05-16	521951	zstd-3-4t	164262	0.014	0.015	0.015	0.015	0.013	0.016	0.014	0.016	0.010	0.014	0.006	0.005	0.005	0.006	0.006	0.005	0.006	0.006	0.006	0.006	4440	4368	4352	4340	4400	4428	4320	4484	4448	4440	3232	3088	3180	3176	3232	3188	3104	3284	3188	3120
WS1 bacterium JGI 0000059-K21 GCA_000398605.1 2013-05-16	521951	zstd-4-1t	163318	0.014	0.017	0.013	0.014	0.017	0.012	0.016	0.016	0.013	0.010	0.006	0.006	0.006	0.006	0.006	0.004	0.006	0.005	0.006	0.006	5288	5252	5372	5128	5272	5204	5280	5352	5152	5304	3120	3136	3096	3276	3188	3244	3260	3132	3180	3180
WS1 bacterium JGI 0000059-K21 GCA_000398605.1 2013-05-16	521951	zstd-4-4t	163318	0.016	0.016	0.018	0.015	0.015	0.015	0.012	0.014	0.012	0.012	0.006	0.006	0.006	0.006	0.006	0.006	0.006	0.006	0.006	0.005	5556	5676	5700	5656	5496	5688	5504	5548	5752	5652	3168	3184	3236	3168	3204	3280	3280	3212	3184	3276
WS1 bacterium JGI 0000059-K21 GCA_000398605.1 2013-05-16	521951	zstd-5-1t	159670	0.019	0.016	0.011	0.010	0.018	0.017	0.015	0.014	0.020	0.011	0.006	0.005	0.007	0.006	0.006	0.007	0.007	0.006	0.005	0.006	6512	6364	6432	6416	6324	6380	6448	6428	6444	6208	3160	3164	3152	3092	3160	3108	3224	3108	3176	3240
WS1 bacterium JGI 0000059-K21 GCA_000398605.1 2013-05-16	521951	zstd-5-4t	159670	0.017	0.022	0.018	0.019	0.018	0.020	0.020	0.021	0.013	0.015	0.006	0.006	0.006	0.006	0.005	0.006	0.007	0.006	0.006	0.005	6768	6860	6724	6732	6668	6764	6632	6848	6788	6632	3276	3200	3164	3176	3016	3248	3084	3272	3268	3112
WS1 bacterium JGI 0000059-K21 GCA_000398605.1 2013-05-16	521951	zstd-6-1t	158406	0.019	0.013	0.023	0.023	0.021	0.013	0.019	0.022	0.022	0.013	0.004	0.005	0.007	0.005	0.007	0.006	0.006	0.006	0.007	0.006	7372	7284	7348	7376	7440	7412	7368	7424	7204	7468	3140	3240	3032	3268	3168	3072	3272	3232	3184	3156
WS1 bacterium JGI 0000059-K21 GCA_000398605.1 2013-05-16	521951	zstd-6-4t	158406	0.021	0.025	0.023	0.021	0.016	0.015	0.022	0.023	0.024	0.023	0.004	0.006	0.004	0.007	0.005	0.006	0.006	0.005	0.007	0.005	7764	7940	7504	7656	7772	7708	7924	7724	7836	7560	3232	3104	3200	3156	3256	3172	3232	3164	3176	3104
WS1 bacterium JGI 0000059-K21 GCA_000398605.1 2013-05-16	521951	zstd-7-1t	157062	0.025	0.027	0.025	0.025	0.028	0.019	0.028	0.028	0.028	0.025	0.006	0.004	0.005	0.006	0.005	0.005	0.006	0.006	0.006	0.005	7348	7224	7436	7432	7348	7364	7380	7324	7332	7300	3104	3156	3148	3272	3240	3104	3168	3260	3148	3160
WS1 bacterium JGI 0000059-K21 GCA_000398605.1 2013-05-16	521951	zstd-7-4t	157062	0.028	0.029	0.030	0.030	0.027	0.023	0.023	0.030	0.030	0.031	0.007	0.006	0.005	0.004	0.006	0.005	0.006	0.006	0.006	0.006	7760	7680	7848	7672	7724	7644	7764	7864	7668	7628	3100	3092	3272	3256	3160	3160	3112	3156	3248	3176
WS1 bacterium JGI 0000059-K21 GCA_000398605.1 2013-05-16	521951	zstd-8-1t	156890	0.031	0.024	0.030	0.032	0.029	0.033	0.030	0.028	0.033	0.032	0.006	0.006	0.005	0.006	0.006	0.006	0.005	0.006	0.005	0.005	7420	7260	7344	7468	7356	7352	7376	7476	7516	7328	3104	3268	3172	3160	3140	3152	3128	3272	3052	3188
WS1 bacterium JGI 0000059-K21 GCA_000398605.1 2013-05-16	521951	zstd-8-4t	156890	0.034	0.036	0.028	0.032	0.034	0.031	0.032	0.033	0.034	0.028	0.007	0.006	0.006	0.006	0.005	0.006	0.005	0.006	0.006	0.006	7776	7712	7816	7668	7712	7692	7752	7792	7604	7820	3284	3164	3244	3180	3168	3176	3116	3160	3216	3176
WS1 bacterium JGI 0000059-K21 GCA_000398605.1 2013-05-16	521951	zstd-9-1t	155513	0.050	0.050	0.038	0.043	0.045	0.044	0.036	0.036	0.045	0.045	0.006	0.005	0.006	0.006	0.006	0.005	0.005	0.006	0.006	0.005	9420	9464	9396	9220	9480	9236	9396	9396	9428	9444	2964	3204	3184	3244	3168	3112	3280	3164	3120	3168
WS1 bacterium JGI 0000059-K21 GCA_000398605.1 2013-05-16	521951	zstd-9-4t	155513	0.050	0.050	0.048	0.041	0.047	0.048	0.048	0.044	0.043	0.048	0.006	0.006	0.006	0.005	0.005	0.006	0.005	0.005	0.006	0.005	9836	9776	9820	9664	9764	9700	9656	9876	9808	9876	3124	3284	3176	3128	3208	3056	3236	3208	3220	3216
WS1 bacterium JGI 0000059-K21 GCA_000398605.1 2013-05-16	521951	zstd-10-1t	155517	0.051	0.053	0.050	0.040	0.049	0.048	0.048	0.045	0.049	0.049	0.006	0.004	0.006	0.006	0.006	0.006	0.005	0.006	0.006	0.006	15616	15584	15496	15408	15592	15524	15504	15488	15516	15508	3268	3244	3216	3236	3212	3036	3120	3224	3040	3248
WS1 bacterium JGI 0000059-K21 GCA_000398605.1 2013-05-16	521951	zstd-10-4t	155517	0.054	0.055	0.046	0.054	0.044	0.051	0.044	0.049	0.050	0.043	0.006	0.006	0.005	0.005	0.006	0.006	0.006	0.005	0.006	0.006	15772	15856	15976	15916	15924	15872	15996	15808	15900	15784	3180	3064	3040	3236	3260	3288	3188	3112	3184	3148
WS1 bacterium JGI 0000059-K21 GCA_000398605.1 2013-05-16	521951	zstd-11-1t	155515	0.061	0.060	0.058	0.055	0.056	0.056	0.056	0.056	0.056	0.055	0.006	0.006	0.006	0.006	0.006	0.006	0.005	0.006	0.005	0.006	27672	27788	27848	27816	27844	27812	27864	27816	27800	27808	3216	3132	3204	3244	3252	3140	3152	3264	3184	3216
WS1 bacterium JGI 0000059-K21 GCA_000398605.1 2013-05-16	521951	zstd-11-4t	155515	0.066	0.064	0.060	0.060	0.059	0.058	0.060	0.054	0.059	0.055	0.006	0.005	0.004	0.006	0.006	0.006	0.006	0.006	0.006	0.006	28260	28020	28092	28228	28276	28272	28152	28116	28156	28120	3104	3208	3148	3100	3224	3120	3256	3120	3276	3224
WS1 bacterium JGI 0000059-K21 GCA_000398605.1 2013-05-16	521951	zstd-12-1t	153986	0.094	0.087	0.086	0.084	0.083	0.084	0.084	0.084	0.084	0.085	0.003	0.004	0.006	0.004	0.005	0.006	0.006	0.005	0.004	0.006	27780	27740	27824	27888	27764	27700	27752	27760	27672	27872	3280	3080	3212	3224	3156	3188	3240	3048	3176	3156
WS1 bacterium JGI 0000059-K21 GCA_000398605.1 2013-05-16	521951	zstd-12-4t	153986	0.095	0.089	0.088	0.080	0.087	0.089	0.081	0.088	0.086	0.081	0.005	0.005	0.006	0.006	0.006	0.006	0.006	0.006	0.006	0.006	28064	28176	28272	28196	28332	28240	28160	28192	28132	28288	3236	3224	3164	3148	3272	3100	3100	3256	3120	3196
WS1 bacterium JGI 0000059-K21 GCA_000398605.1 2013-05-16	521951	zstd-13-1t	150654	0.151	0.143	0.141	0.139	0.140	0.139	0.139	0.118	0.132	0.117	0.006	0.005	0.005	0.006	0.005	0.004	0.006	0.006	0.005	0.006	27880	27768	27848	27808	27772	27812	27748	27756	27844	27780	3064	3168	3120	3156	3268	3160	3276	3276	3208	3184
WS1 bacterium JGI 0000059-K21 GCA_000398605.1 2013-05-16	521951	zstd-13-4t	150654	0.150	0.137	0.142	0.136	0.141	0.143	0.142	0.144	0.145	0.139	0.006	0.006	0.005	0.006	0.004	0.006	0.004	0.003	0.006	0.005	28108	28180	28068	28216	28124	28136	28068	28352	28136	28148	3184	3120	3116	3240	3172	3116	3276	3220	3040	3260
WS1 bacterium JGI 0000059-K21 GCA_000398605.1 2013-05-16	521951	zstd-14-1t	150654	0.165	0.158	0.155	0.156	0.154	0.157	0.155	0.158	0.154	0.154	0.006	0.005	0.006	0.006	0.006	0.005	0.005	0.004	0.005	0.006	52432	52424	52384	52524	52416	52520	52276	52340	52356	52332	3264	3268	3092	3036	3240	3104	3280	3308	3268	3280
WS1 bacterium JGI 0000059-K21 GCA_000398605.1 2013-05-16	521951	zstd-14-4t	150654	0.165	0.161	0.158	0.159	0.161	0.154	0.159	0.142	0.140	0.155	0.006	0.005	0.005	0.006	0.005	0.006	0.004	0.004	0.006	0.005	52760	52744	52724	52836	52764	52640	52732	52768	52728	52576	3076	3160	3204	3172	3176	3268	3252	3220	3084	3164
WS1 bacterium JGI 0000059-K21 GCA_000398605.1 2013-05-16	521951	zstd-15-1t	150634	0.168	0.167	0.166	0.167	0.165	0.166	0.167	0.168	0.167	0.140	0.006	0.006	0.006	0.006	0.004	0.004	0.006	0.005	0.006	0.006	68740	68744	68904	68716	68724	68840	68792	68648	68804	68712	3260	3116	3080	3044	3128	3260	3200	3056	3148	3116
WS1 bacterium JGI 0000059-K21 GCA_000398605.1 2013-05-16	521951	zstd-15-4t	150634	0.181	0.168	0.171	0.170	0.171	0.159	0.147	0.169	0.172	0.170	0.006	0.006	0.006	0.004	0.006	0.004	0.004	0.005	0.005	0.005	69060	69020	69112	69016	69136	69108	69132	69176	69008	69096	3164	3184	3124	3272	3200	3284	3180	3240	3168	3168
WS1 bacterium JGI 0000059-K21 GCA_000398605.1 2013-05-16	521951	zstd-16-1t	142122	0.179	0.170	0.152	0.168	0.168	0.167	0.151	0.168	0.167	0.168	0.006	0.006	0.005	0.006	0.006	0.005	0.005	0.005	0.005	0.005	36204	36228	36220	36012	36244	36172	36228	36164	36048	36088	3220	3216	3164	3364	3192	3380	3288	3308	3260	3256
WS1 bacterium JGI 0000059-K21 GCA_000398605.1 2013-05-16	521951	zstd-16-4t	142122	0.180	0.172	0.171	0.168	0.149	0.167	0.172	0.173	0.171	0.154	0.006	0.005	0.006	0.004	0.005	0.006	0.006	0.006	0.005	0.006	36536	36568	36556	36332	36468	36500	36504	36512	36524	36488	3288	3284	3144	3184	3292	3264	3072	3376	3284	3280
WS1 bacterium JGI 0000059-K21 GCA_000398605.1 2013-05-16	521951	zstd-17-1t	143078	0.201	0.195	0.193	0.193	0.164	0.163	0.164	0.192	0.192	0.192	0.005	0.005	0.005	0.005	0.005	0.005	0.005	0.005	0.006	0.004	52580	52472	52544	52412	52584	52472	52532	52492	52564	52420	2956	3372	3272	3228	3336	3280	3312	3320	3256	3144
WS1 bacterium JGI 0000059-K21 GCA_000398605.1 2013-05-16	521951	zstd-17-4t	143078	0.204	0.197	0.194	0.193	0.199	0.199	0.177	0.172	0.194	0.183	0.005	0.004	0.006	0.005	0.005	0.004	0.005	0.006	0.005	0.004	52900	52888	52756	52912	52960	52868	52932	52832	52840	52780	3360	3252	3268	3204	3184	3280	3360	3284	3276	3136
WS1 bacterium JGI 0000059-K21 GCA_000398605.1 2013-05-16	521951	zstd-18-1t	142772	0.213	0.207	0.204	0.210	0.185	0.192	0.207	0.192	0.192	0.206	0.005	0.003	0.005	0.005	0.004	0.005	0.005	0.004	0.005	0.005	53000	52948	52896	52952	52972	52988	52916	52936	52988	53056	3236	3224	3392	3156	3236	3264	3268	3268	3288	3288
WS1 bacterium JGI 0000059-K21 GCA_000398605.1 2013-05-16	521951	zstd-18-4t	142772	0.226	0.195	0.220	0.216	0.217	0.215	0.213	0.214	0.199	0.196	0.004	0.005	0.005	0.005	0.005	0.003	0.003	0.005	0.005	0.004	53364	53284	53328	53296	53376	53308	53192	53360	53400	53288	3308	3068	3216	3352	3164	3240	3200	3064	3224	3388
WS1 bacterium JGI 0000059-K21 GCA_000398605.1 2013-05-16	521951	zstd-19-1t	142731	0.279	0.267	0.261	0.256	0.242	0.257	0.256	0.241	0.251	0.261	0.005	0.005	0.005	0.005	0.004	0.005	0.005	0.005	0.005	0.005	85688	85712	85808	85780	85740	85728	85796	85708	85724	85764	3292	3328	3316	3292	3172	3316	3080	3264	3216	3164
WS1 bacterium JGI 0000059-K21 GCA_000398605.1 2013-05-16	521951	zstd-19-4t	142731	0.287	0.268	0.270	0.268	0.267	0.249	0.268	0.248	0.260	0.267	0.005	0.005	0.005	0.005	0.004	0.005	0.004	0.004	0.005	0.004	86072	86064	86196	85952	86092	86224	85976	86168	86168	85936	3216	3212	3288	3280	3364	3324	3208	3196	3280	3292
WS1 bacterium JGI 0000059-K21 GCA_000398605.1 2013-05-16	521951	zstd-20-1t	142731	0.317	0.301	0.300	0.299	0.301	0.296	0.283	0.286	0.299	0.296	0.005	0.005	0.005	0.003	0.003	0.004	0.003	0.005	0.005	0.004	167684	167688	167696	167684	167660	167760	167636	167632	167696	167664	3236	3264	3272	3268	3168	3128	3240	3372	3148	3088
WS1 bacterium JGI 0000059-K21 GCA_000398605.1 2013-05-16	521951	zstd-20-4t	142731	0.331	0.321	0.302	0.310	0.289	0.309	0.303	0.313	0.296	0.310	0.005	0.004	0.005	0.003	0.005	0.004	0.004	0.005	0.004	0.005	168000	168008	167952	167980	167920	168092	167908	167992	167904	167908	3328	3252	3328	3332	3104	3268	3204	3228	3344	3276
WS1 bacterium JGI 0000059-K21 GCA_000398605.1 2013-05-16	521951	zstd-21-1t	142731	0.402	0.363	0.378	0.379	0.379	0.375	0.371	0.380	0.383	0.363	0.005	0.005	0.005	0.003	0.004	0.005	0.005	0.005	0.004	0.005	331552	331516	331648	331568	331536	331484	331500	331448	331488	331484	3312	3356	3232	3268	3324	3372	3228	3388	3324	3312
WS1 bacterium JGI 0000059-K21 GCA_000398605.1 2013-05-16	521951	zstd-21-4t	142731	0.394	0.398	0.377	0.393	0.388	0.393	0.395	0.389	0.390	0.384	0.006	0.005	0.005	0.005	0.005	0.005	0.005	0.005	0.004	0.005	331840	331896	331948	331832	331892	331892	331772	331848	331824	331936	3328	3348	3368	3276	3376	3364	3264	3224	3300	3352
WS1 bacterium JGI 0000059-K21 GCA_000398605.1 2013-05-16	521951	zstd-22-1t	142731	0.536	0.541	0.520	0.530	0.523	0.544	0.541	0.521	0.534	0.529	0.005	0.005	0.005	0.005	0.005	0.005	0.005	0.005	0.005	0.005	659168	659176	659244	659236	659224	659188	659216	659268	659208	659196	3156	3216	3388	3272	3292	3224	3220	3232	3356	3288
WS1 bacterium JGI 0000059-K21 GCA_000398605.1 2013-05-16	521951	zstd-22-4t	142731	0.569	0.556	0.567	0.560	0.558	0.532	0.535	0.548	0.540	0.549	0.005	0.006	0.005	0.005	0.005	0.004	0.005	0.004	0.004	0.003	659528	659672	659636	659552	659456	659608	659668	659504	659612	659532	3180	3400	3324	3216	3268	3156	3396	3024	3264	3328
Astrammina rara GCA_000211355.2 2011-04-27	1712167	2bit	545279	0.083	0.079	0.082	0.085	0.079	0.081	0.079	0.077	0.085	0.088	0.057	0.061	0.064	0.063	0.058	0.058	0.063	0.062	0.062	0.063	8536	8448	8532	8572	8452	8572	8476	8452	8552	8508	7472	7368	7544	7704	7612	7568	7460	7588	7688	7668
Astrammina rara GCA_000211355.2 2011-04-27	1712167	2bit0	1718508	0.075	0.072	0.073	0.074	0.078	0.074	0.076	0.072	0.073	0.069	0.046	0.042	0.046	0.046	0.044	0.046	0.047	0.041	0.047	0.048	8480	8520	8636	8492	8504	8496	8516	8512	8616	8524	7516	7460	7372	7476	7608	7632	7468	7480	7640	7376
Astrammina rara GCA_000211355.2 2011-04-27	1712167	alapy-b	393240	1.173	1.166	1.213	1.169	1.201	1.187	1.172	1.170	1.157	1.206	1.175	1.185	1.193	1.145	1.204	1.153	1.191	1.163	1.180	1.152	1245764	1245904	1245896	1245900	1245504	1245904	1245900	1245768	1245768	1246012	1233312	1233176	1232332	1232384	1233048	1232488	1233056	1233292	1232928	1232644
Astrammina rara GCA_000211355.2 2011-04-27	1712167	alapy-f	402456	0.224	0.219	0.212	0.212	0.221	0.218	0.220	0.217	0.217	0.222	0.204	0.244	0.206	0.203	0.208	0.208	0.205	0.204	0.209	0.206	43252	43376	43372	43372	43376	43376	43376	43380	43252	43376	41632	41444	41640	41640	41640	41640	41440	41628	41640	41448
Astrammina rara GCA_000211355.2 2011-04-27	1712167	alapy-m	400408	0.374	0.352	0.383	0.333	0.338	0.369	0.337	0.337	0.345	0.346	0.320	0.330	0.324	0.356	0.324	0.326	0.354	0.324	0.296	0.321	109360	109360	109360	109360	109356	109504	109356	109356	109356	109364	88684	88684	88692	88692	88684	88424	88688	88692	88688	88692
Astrammina rara GCA_000211355.2 2011-04-27	1712167	alapy0	2959861	0.058	0.059	0.059	0.060	0.064	0.062	0.063	0.063	0.066	0.062	0.052	0.049	0.046	0.049	0.050	0.050	0.042	0.045	0.050	0.048	7916	7856	7868	7892	7904	7896	7984	7848	7944	7868	6128	6196	6244	6204	6272	6188	6364	6132	6232	6348
Astrammina rara GCA_000211355.2 2011-04-27	1712167	bcm-16m	396206	0.281	0.271	0.265	0.266	0.265	0.253	0.272	0.270	0.269	0.268	0.213	0.196	0.212	0.203	0.213	0.200	0.208	0.202	0.200	0.204	10256	10364	10328	10380	10468	10384	10252	10364	10312	10256	8332	8228	8368	8372	8376	8272	8224	8324	8356	8224
Astrammina rara GCA_000211355.2 2011-04-27	1712167	bcm-128m	396206	0.270	0.266	0.269	0.256	0.268	0.262	0.269	0.252	0.264	0.254	0.205	0.215	0.219	0.228	0.210	0.215	0.201	0.200	0.219	0.218	10348	10308	10332	10384	10360	10364	10360	10340	10356	10340	8228	8440	8368	8268	8436	8324	8376	8272	8372	8328
Astrammina rara GCA_000211355.2 2011-04-27	1712167	bcm-1024m	396206	0.269	0.256	0.261	0.258	0.257	0.258	0.269	0.268	0.272	0.258	0.214	0.199	0.199	0.196	0.216	0.211	0.213	0.208	0.212	0.215	10252	10352	10352	10348	10360	10468	10468	10384	10464	10340	8356	8276	8220	8368	8276	8284	8220	8356	8276	8284
Astrammina rara GCA_000211355.2 2011-04-27	1712167	bcm-2047m	396206	0.267	0.252	0.252	0.270	0.268	0.269	0.258	0.256	0.270	0.259	0.214	0.196	0.209	0.228	0.200	0.220	0.225	0.199	0.196	0.193	10312	10352	10348	10252	10260	10328	10332	10328	10252	10312	8304	8368	8324	8268	8228	8224	8304	8320	8232	8276
Astrammina rara GCA_000211355.2 2011-04-27	1712167	beetl-b50-zst1	508610	0.744	0.746	0.782	0.741	0.741	0.764	0.772	0.800	0.755	0.766	0.465	0.378	0.376	0.383	0.394	0.373	0.404	0.394	0.405	0.414	14604	14028	14216	15400	14516	13900	14148	14644	14648	13752	8008	7896	8176	8064	8024	7888	8176	7908	7804	8124
Astrammina rara GCA_000211355.2 2011-04-27	1712167	beetl-b50-zst22	443237	1.947	1.751	1.767	1.743	1.737	1.768	1.793	1.776	1.764	1.762	0.374	0.420	0.426	0.413	0.374	0.365	0.390	0.380	0.381	0.402	658284	658316	658352	658204	658316	658356	658248	658308	658340	658332	7992	8104	7940	8116	7984	7800	7760	7980	7916	7908
Astrammina rara GCA_000211355.2 2011-04-27	1712167	beetl-b100-zst1	497751	1.415	1.305	1.383	1.367	1.321	1.347	1.401	1.351	1.351	1.334	0.467	0.459	0.503	0.479	0.476	0.460	0.482	0.487	0.481	0.476	11816	12400	11916	11504	11480	12380	10916	10548	11616	10884	8120	7976	8168	7888	7968	7976	8076	8104	7928	7920
Astrammina rara GCA_000211355.2 2011-04-27	1712167	beetl-b100-zst22	438081	2.315	2.347	2.377	2.354	2.357	2.354	2.365	2.399	2.380	2.352	0.452	0.472	0.470	0.492	0.469	0.497	0.460	0.502	0.463	0.497	658288	658224	658288	658412	658352	658400	658404	658276	658444	658324	7896	8060	8128	8180	8048	7956	7916	8152	8180	8000
Astrammina rara GCA_000211355.2 2011-04-27	1712167	beetl-b200-zst1	491318	2.486	2.411	2.426	2.450	2.466	2.431	2.521	2.454	2.439	2.403	0.666	0.646	0.646	0.663	0.665	0.680	0.668	0.668	0.650	0.662	11360	11456	11268	10616	11704	11768	11984	10956	10920	11696	7960	7956	8000	7964	7896	7924	7924	8004	8152	7884
Astrammina rara GCA_000211355.2 2011-04-27	1712167	beetl-b200-zst22	435506	3.479	3.384	3.449	3.407	3.426	3.430	3.437	3.527	3.449	3.419	0.663	0.633	0.666	0.649	0.633	0.675	0.656	0.670	0.641	0.646	658380	658296	658444	658408	658412	658364	658304	658348	658400	658312	7900	8168	7908	8060	7900	7908	8040	8144	8180	8084
Astrammina rara GCA_000211355.2 2011-04-27	1712167	beetl-b300-zst1	488926	3.646	3.492	3.564	3.518	3.546	3.573	3.604	3.518	3.572	3.518	0.856	0.854	0.798	0.798	0.824	0.829	0.799	0.773	0.759	0.783	11588	11660	12664	11904	12916	11396	11932	12396	11704	11968	7988	7968	8176	8176	8004	8116	8120	7928	8116	7908
Astrammina rara GCA_000211355.2 2011-04-27	1712167	beetl-b300-zst22	434644	4.675	4.603	4.595	4.627	4.579	4.576	4.647	4.544	4.571	4.607	0.813	0.788	0.841	0.841	0.849	0.784	0.841	0.803	0.824	0.825	658308	658444	658348	658328	658284	658220	658332	658304	658272	658328	8176	8116	7892	7892	8000	7920	8136	8160	7904	7768
Astrammina rara GCA_000211355.2 2011-04-27	1712167	beetl-b500-zst1	487045	5.778	5.954	5.933	5.913	5.841	5.856	5.833	5.939	5.834	5.940	1.077	1.082	1.127	1.072	1.073	1.109	1.122	1.080	1.079	1.055	13536	13436	13176	13116	13740	13500	14360	13560	13820	13296	8064	8152	8012	8116	8180	7980	7928	8152	7984	8176
Astrammina rara GCA_000211355.2 2011-04-27	1712167	beetl-b500-zst22	434050	6.854	6.866	6.933	6.935	6.871	6.894	6.924	6.758	6.847	6.921	1.055	1.057	1.030	1.045	1.076	1.050	1.072	1.092	1.047	1.091	658268	658328	658260	658312	658388	658316	658316	658376	658304	658252	8116	7908	7900	8100	7936	8148	8008	7956	8080	7968
Astrammina rara GCA_000211355.2 2011-04-27	1712167	beetl-e50-zst1	548204	0.872	0.722	0.702	0.733	0.701	0.717	0.692	0.725	0.713	0.715	0.379	0.396	0.393	0.378	0.380	0.385	0.387	0.405	0.403	0.377	9112	9528	9348	9528	9284	9140	9460	9244	9476	9504	8032	8008	8012	7928	7940	8104	8008	7900	7996	8000
Astrammina rara GCA_000211355.2 2011-04-27	1712167	beetl-e50-zst22	545671	3.508	3.417	3.508	3.488	3.496	3.441	3.505	3.480	3.479	3.517	0.401	0.405	0.374	0.396	0.399	0.378	0.395	0.382	0.381	0.392	658356	658364	658428	658372	658432	658400	658432	658408	658260	658444	8184	7904	8148	7976	7916	8120	8008	8168	8180	8052
Astrammina rara GCA_000211355.2 2011-04-27	1712167	beetl-e100-zst1	521087	1.107	1.087	1.071	1.072	1.064	1.046	1.066	1.069	1.067	1.058	0.458	0.456	0.450	0.484	0.449	0.513	0.454	0.474	0.481	0.474	9260	9496	9532	9524	9152	9320	9456	9496	9524	9336	8084	7792	8000	8112	8000	8140	7880	7808	7920	7992
Astrammina rara GCA_000211355.2 2011-04-27	1712167	beetl-e100-zst22	484045	3.018	2.926	2.935	2.930	2.976	2.964	2.975	2.923	2.969	2.970	0.442	0.496	0.459	0.463	0.471	0.495	0.459	0.476	0.462	0.479	658364	658340	658416	658368	658432	658308	658264	658360	658372	658412	8112	8084	7892	7924	7768	7960	8008	8072	8084	7960
Astrammina rara GCA_000211355.2 2011-04-27	1712167	beetl-e200-zst1	504791	1.798	1.750	1.733	1.745	1.758	1.758	1.730	1.721	1.746	1.753	0.643	0.648	0.666	0.642	0.677	0.662	0.651	0.695	0.669	0.633	9532	9324	9272	9444	9336	9520	9356	9320	9312	9276	8180	8056	7960	7916	8180	7780	7896	7900	7896	7988
Astrammina rara GCA_000211355.2 2011-04-27	1712167	beetl-e200-zst22	455033	3.476	3.372	3.439	3.453	3.409	3.399	3.402	3.441	3.425	3.414	0.663	0.706	0.652	0.647	0.668	0.659	0.653	0.659	0.641	0.646	658364	658384	658388	658340	658360	658376	658324	658312	658356	658384	7904	7912	8120	7992	8152	7920	7924	8120	8168	8172
Astrammina rara GCA_000211355.2 2011-04-27	1712167	beetl-e300-zst1	498503	2.461	2.436	2.441	2.430	2.424	2.431	2.429	2.428	2.460	2.423	0.866	0.821	0.801	0.810	0.864	0.846	0.847	0.872	0.812	0.793	9128	9308	9312	9452	9328	9356	9272	9244	9248	9500	8000	8156	8136	7908	8180	7920	7920	8168	8052	7976
Astrammina rara GCA_000211355.2 2011-04-27	1712167	beetl-e300-zst22	447457	4.205	4.077	4.080	4.063	4.083	4.065	4.098	4.068	4.071	4.100	0.834	0.830	0.857	0.795	0.790	0.828	0.863	0.857	0.847	0.803	658408	658404	658420	658312	658352	658328	658376	658320	658316	658384	7984	7968	7892	8064	7792	8000	7924	8100	7936	7968
Astrammina rara GCA_000211355.2 2011-04-27	1712167	beetl-e500-zst1	493148	3.886	3.801	3.766	3.742	3.776	3.756	3.811	3.797	3.802	3.788	1.076	1.053	1.102	1.063	1.044	1.053	1.040	1.043	1.049	1.049	9136	9268	9484	9164	9392	9236	9268	9348	9380	9256	7764	7976	7996	8096	8120	8008	7980	8136	7940	8032
Astrammina rara GCA_000211355.2 2011-04-27	1712167	beetl-e500-zst22	441111	5.441	5.389	5.376	5.398	5.365	5.427	5.306	5.402	5.423	5.407	1.043	1.044	1.144	1.084	1.072	1.067	1.092	1.082	1.064	1.067	658392	658356	658396	658300	658408	658424	658432	658332	658372	658340	8180	7936	8044	8040	8008	7892	8184	7908	7880	8060
Astrammina rara GCA_000211355.2 2011-04-27	1712167	beetl0	1481599	0.141	0.089	0.092	0.091	0.093	0.090	0.091	0.085	0.090	0.093	0.057	0.056	0.056	0.056	0.057	0.057	0.060	0.055	0.058	0.054	9104	9508	9100	9460	9476	9500	9324	9392	9288	9328	7984	7908	7948	7992	8008	7924	8104	7984	8112	7948
Astrammina rara GCA_000211355.2 2011-04-27	1712167	blast	982571	0.201	0.184	0.185	0.189	0.195	0.194	0.182	0.189	0.188	0.189	0.231	0.225	0.228	0.223	0.196	0.225	0.212	0.205	0.207	0.224	25472	25648	25548	25468	25480	25484	25548	25544	25480	25648	28892	28912	28960	28896	28876	29140	28920	28892	28968	28896
Astrammina rara GCA_000211355.2 2011-04-27	1712167	blast0	1712169	0.036	0.032	0.028	0.027	0.028	0.032	0.036	0.031	0.030	0.029	0.026	0.025	0.023	0.023	0.024	0.026	0.023	0.025	0.025	0.025	8600	8608	8592	8720	8620	8612	8612	8728	8496	8620	6612	6852	6852	6648	6972	6816	6900	6872	7008	6824
Astrammina rara GCA_000211355.2 2011-04-27	1712167	brieflz-1	623786	0.041	0.047	0.046	0.045	0.048	0.047	0.044	0.045	0.047	0.048	0.028	0.033	0.034	0.031	0.027	0.025	0.033	0.028	0.031	0.029	8012	7972	8016	8004	8076	8016	7956	8000	8072	8016	5644	5784	5624	5648	5640	5728	5648	5728	5596	5684
Astrammina rara GCA_000211355.2 2011-04-27	1712167	brieflz-2	627860	0.050	0.050	0.049	0.050	0.052	0.051	0.049	0.051	0.044	0.043	0.031	0.034	0.036	0.032	0.030	0.029	0.036	0.032	0.034	0.031	8072	7996	7900	7992	8084	8004	7972	8120	7968	8048	5764	5660	5604	5684	5660	5636	5628	5608	5632	5604
Astrammina rara GCA_000211355.2 2011-04-27	1712167	brieflz-3	610844	0.060	0.056	0.057	0.058	0.060	0.050	0.050	0.057	0.058	0.058	0.037	0.032	0.028	0.028	0.036	0.036	0.029	0.028	0.029	0.031	7856	8036	7880	7980	7964	7996	8012	8012	8000	7964	5600	5780	5512	5620	5628	5640	5640	5676	5624	5600
Astrammina rara GCA_000211355.2 2011-04-27	1712167	brieflz-4	596899	0.065	0.066	0.069	0.060	0.067	0.060	0.067	0.064	0.062	0.068	0.035	0.034	0.031	0.032	0.033	0.027	0.035	0.033	0.032	0.033	8004	8012	8016	8016	7972	8032	8104	7984	7968	8008	5644	5604	5676	5636	5788	5628	5688	5608	5748	5644
Astrammina rara GCA_000211355.2 2011-04-27	1712167	brieflz-5	583083	0.073	0.064	0.070	0.073	0.063	0.058	0.070	0.067	0.071	0.062	0.031	0.031	0.034	0.033	0.030	0.034	0.032	0.033	0.028	0.027	15120	14768	14800	14772	14764	15120	15168	15008	15164	15116	5632	5600	5644	5756	5624	5604	5644	5636	5676	5492
Astrammina rara GCA_000211355.2 2011-04-27	1712167	brieflz-6	543577	0.117	0.116	0.111	0.117	0.116	0.114	0.115	0.117	0.112	0.107	0.033	0.030	0.034	0.035	0.032	0.032	0.033	0.025	0.029	0.034	14904	14796	14900	14852	14808	14800	14836	14756	14800	14756	5596	5688	5612	5700	5632	5516	5636	5672	5716	5596
Astrammina rara GCA_000211355.2 2011-04-27	1712167	brieflz-7	531202	0.423	0.414	0.406	0.386	0.403	0.399	0.400	0.402	0.409	0.399	0.032	0.030	0.031	0.035	0.036	0.034	0.031	0.032	0.027	0.034	14860	14748	14804	14840	14752	14836	14832	14816	14820	14776	5700	5616	5692	5664	5600	5636	5728	5628	5612	5704
Astrammina rara GCA_000211355.2 2011-04-27	1712167	brieflz-8	520073	0.502	0.501	0.477	0.460	0.480	0.478	0.460	0.476	0.475	0.471	0.034	0.031	0.034	0.030	0.032	0.032	0.034	0.033	0.034	0.026	23464	23484	23556	23612	23460	23552	23460	23560	23612	23488	5632	5680	5756	5612	5624	5640	5620	5608	5732	5640
Astrammina rara GCA_000211355.2 2011-04-27	1712167	brieflz-9	519683	0.572	0.516	0.541	0.534	0.520	0.534	0.536	0.534	0.538	0.536	0.029	0.031	0.027	0.030	0.030	0.035	0.031	0.032	0.033	0.034	23488	23520	23560	23560	23612	23568	23468	23548	23560	23564	5632	5744	5696	5596	5700	5660	5648	5696	5660	5672
Astrammina rara GCA_000211355.2 2011-04-27	1712167	brieflz-opt	519682	0.584	0.571	0.556	0.563	0.539	0.531	0.558	0.558	0.555	0.564	0.032	0.030	0.030	0.036	0.031	0.032	0.030	0.031	0.032	0.029	23604	23548	23488	23624	23560	23580	23612	23516	23612	23524	5684	5696	5464	5636	5612	5608	5604	5588	5680	5640
Astrammina rara GCA_000211355.2 2011-04-27	1712167	brieflz3600m-6	543064	0.119	0.122	0.115	0.116	0.121	0.120	0.121	0.121	0.124	0.114	0.044	0.043	0.043	0.043	0.047	0.045	0.040	0.044	0.042	0.044	23608	23604	23608	23676	23576	23580	23536	23516	23628	23524	6980	7096	6960	6948	7088	6928	6788	6908	6940	6992
Astrammina rara GCA_000211355.2 2011-04-27	1712167	brieflz3600m-9	517987	0.651	0.601	0.622	0.635	0.600	0.614	0.600	0.625	0.620	0.607	0.040	0.042	0.040	0.047	0.045	0.046	0.040	0.034	0.047	0.044	37612	37660	37580	37664	37596	37584	37612	37624	37604	37616	7124	6960	6944	7008	6996	6792	6944	7052	6940	6960
Astrammina rara GCA_000211355.2 2011-04-27	1712167	brotli-0	573878	0.014	0.009	0.017	0.019	0.014	0.008	0.018	0.014	0.015	0.018	0.018	0.016	0.019	0.019	0.017	0.012	0.019	0.017	0.009	0.015	3656	3628	3548	3720	3656	3512	3604	3612	3684	3512	4836	4844	4884	4932	4872	4852	4804	4776	4808	4932
Astrammina rara GCA_000211355.2 2011-04-27	1712167	brotli-1	534815	0.022	0.013	0.021	0.013	0.022	0.023	0.021	0.023	0.021	0.013	0.019	0.019	0.010	0.016	0.019	0.009	0.016	0.016	0.018	0.019	4008	3956	3792	4008	4032	4032	4036	3864	3948	3972	4816	4772	4776	4808	4796	4888	4996	4892	4772	4888
Astrammina rara GCA_000211355.2 2011-04-27	1712167	brotli-2	512254	0.033	0.023	0.031	0.030	0.023	0.029	0.029	0.028	0.031	0.031	0.019	0.015	0.012	0.015	0.018	0.009	0.019	0.017	0.019	0.020	5552	5492	5564	5380	5504	5520	5424	5460	5512	5504	4516	4456	4560	4348	4576	4472	4424	4476	4432	4492
Astrammina rara GCA_000211355.2 2011-04-27	1712167	brotli-3	527173	0.035	0.028	0.037	0.036	0.036	0.036	0.036	0.036	0.036	0.036	0.017	0.015	0.015	0.018	0.019	0.017	0.009	0.009	0.017	0.019	5452	5256	5368	5208	5232	5340	5300	5368	5208	5368	4872	4812	4912	5048	4812	4988	4956	4964	4908	4952
Astrammina rara GCA_000211355.2 2011-04-27	1712167	brotli-4	529287	0.048	0.057	0.052	0.050	0.052	0.044	0.052	0.054	0.051	0.056	0.017	0.016	0.014	0.015	0.016	0.016	0.013	0.013	0.017	0.016	11832	11652	11772	11780	11860	11788	11656	11676	11752	11788	4752	4472	4580	4568	4556	4720	4648	4728	4520	4516
Astrammina rara GCA_000211355.2 2011-04-27	1712167	brotli-5	506641	0.108	0.106	0.104	0.105	0.106	0.104	0.094	0.106	0.106	0.105	0.016	0.014	0.012	0.010	0.016	0.012	0.013	0.015	0.016	0.016	12768	12684	12748	12748	12772	12588	12600	12600	12528	12768	4740	4612	4716	4636	4504	4588	4468	4564	4496	4716
Astrammina rara GCA_000211355.2 2011-04-27	1712167	brotli-6	500882	0.137	0.125	0.134	0.136	0.123	0.137	0.125	0.135	0.135	0.137	0.016	0.010	0.009	0.013	0.013	0.016	0.015	0.017	0.012	0.016	12828	12816	12752	12672	12824	12796	12848	12676	12872	12728	4500	4696	4724	4724	4724	4592	4656	4640	4484	4552
Astrammina rara GCA_000211355.2 2011-04-27	1712167	brotli-7	495613	0.206	0.213	0.218	0.201	0.199	0.200	0.199	0.202	0.199	0.212	0.016	0.016	0.012	0.016	0.016	0.016	0.011	0.008	0.017	0.008	18912	18720	18828	18712	18748	18892	18756	18728	18832	18852	4712	4608	4584	4528	4644	4668	4732	4736	4628	4708
Astrammina rara GCA_000211355.2 2011-04-27	1712167	brotli-8	490354	0.303	0.301	0.309	0.293	0.314	0.316	0.310	0.302	0.309	0.308	0.014	0.017	0.012	0.013	0.007	0.017	0.009	0.008	0.012	0.016	23712	23584	23720	23748	23804	23820	23792	23648	23764	23660	4660	4520	4712	4560	4676	4556	4572	4572	4672	4556
Astrammina rara GCA_000211355.2 2011-04-27	1712167	brotli-9	486508	0.498	0.510	0.506	0.498	0.490	0.502	0.510	0.513	0.497	0.496	0.016	0.016	0.012	0.015	0.006	0.013	0.013	0.008	0.009	0.012	30264	30312	30388	30276	30288	30332	30284	30292	30264	30332	4728	4728	4680	4580	4596	4668	4748	4724	4668	4572
Astrammina rara GCA_000211355.2 2011-04-27	1712167	brotli-10	430908	1.574	1.587	1.571	1.567	1.591	1.577	1.609	1.576	1.588	1.603	0.025	0.024	0.024	0.024	0.024	0.014	0.023	0.024	0.024	0.024	41872	42040	41892	42044	42012	41940	41840	41872	41844	41948	4588	4744	4700	4700	4680	4596	4604	4576	4544	4748
Astrammina rara GCA_000211355.2 2011-04-27	1712167	brotli-11	430432	4.046	4.048	4.049	4.044	4.035	4.038	4.042	4.049	4.079	4.047	0.022	0.025	0.015	0.024	0.024	0.024	0.024	0.021	0.023	0.014	44348	44104	44304	44288	44192	44260	44260	44096	44264	44160	4700	4676	4508	4488	4760	4672	4664	4668	4584	4764
Astrammina rara GCA_000211355.2 2011-04-27	1712167	brotli-11w30	430433	4.062	4.050	4.039	4.042	4.039	4.056	4.041	4.059	4.050	4.056	0.024	0.024	0.023	0.025	0.024	0.022	0.023	0.022	0.022	0.021	44268	44296	44292	44272	44260	44200	44196	44292	44264	44232	4700	4588	4732	4552	4676	4684	4516	4616	4600	4592
Astrammina rara GCA_000211355.2 2011-04-27	1712167	bsc-b16cfe1	404444	0.201	0.207	0.202	0.204	0.202	0.188	0.188	0.190	0.204	0.205	0.072	0.067	0.072	0.070	0.069	0.072	0.068	0.071	0.071	0.079	15384	15196	15300	15216	15392	15392	15404	15348	15312	15304	15788	15716	15756	15684	15336	15700	15644	15612	15336	15500
Astrammina rara GCA_000211355.2 2011-04-27	1712167	bsc-b16cfe2	399624	0.261	0.260	0.266	0.265	0.252	0.257	0.259	0.255	0.243	0.250	0.103	0.095	0.100	0.109	0.090	0.102	0.110	0.094	0.103	0.101	15164	15276	15400	15404	15212	15212	15324	15200	15284	15312	15332	15688	15772	15692	15348	15736	15456	15668	15648	15664
Astrammina rara GCA_000211355.2 2011-04-27	1712167	bsc-b128cfe1	404444	0.201	0.198	0.204	0.203	0.203	0.204	0.202	0.205	0.207	0.201	0.081	0.069	0.072	0.077	0.069	0.075	0.070	0.075	0.070	0.072	15348	15248	15416	15396	15324	15328	15368	15276	15312	15160	15712	15680	15760	15480	15620	15624	15420	15732	15748	15488
Astrammina rara GCA_000211355.2 2011-04-27	1712167	bsc-b128cfe2	399624	0.255	0.256	0.262	0.264	0.256	0.256	0.244	0.237	0.258	0.242	0.112	0.103	0.091	0.101	0.098	0.109	0.096	0.098	0.102	0.094	15336	15328	15172	15312	15208	15376	15220	15264	15352	15388	15692	15672	15680	15664	15680	15624	15616	15660	15672	15604
Astrammina rara GCA_000211355.2 2011-04-27	1712167	bsc-b1024cfe1	404444	0.198	0.209	0.205	0.205	0.204	0.207	0.203	0.205	0.200	0.188	0.078	0.069	0.065	0.074	0.080	0.072	0.075	0.074	0.077	0.076	15324	15404	15316	15312	15168	15380	15272	15388	15148	15352	15616	15692	15584	15608	15768	15604	15788	15756	15488	15384
Astrammina rara GCA_000211355.2 2011-04-27	1712167	bsc-b1024cfe2	399624	0.256	0.257	0.263	0.261	0.253	0.258	0.256	0.242	0.254	0.249	0.093	0.101	0.104	0.096	0.101	0.099	0.103	0.100	0.101	0.115	15172	15412	15312	15300	15168	15248	15236	15232	15316	15320	15408	15612	15640	15700	15536	15660	15668	15384	15636	15772
Astrammina rara GCA_000211355.2 2011-04-27	1712167	bzip2-1	452257	0.147	0.149	0.147	0.148	0.149	0.140	0.146	0.146	0.147	0.146	0.064	0.059	0.051	0.051	0.061	0.066	0.065	0.064	0.062	0.065	2224	2412	2192	2168	2448	2408	2556	2552	2520	2500	1740	1772	1756	1768	1764	1684	1756	1764	1764	1728
Astrammina rara GCA_000211355.2 2011-04-27	1712167	bzip2-2	448714	0.136	0.149	0.138	0.141	0.149	0.129	0.146	0.151	0.136	0.148	0.072	0.074	0.070	0.071	0.072	0.069	0.070	0.072	0.073	0.073	2956	3040	3024	2996	3044	3024	2960	3028	2996	3084	2188	2288	2240	2228	2200	2236	2232	2148	2288	2160
Astrammina rara GCA_000211355.2 2011-04-27	1712167	bzip2-3	446928	0.153	0.146	0.150	0.130	0.149	0.152	0.153	0.149	0.147	0.138	0.073	0.075	0.065	0.075	0.075	0.076	0.073	0.075	0.070	0.058	3780	3836	3796	3844	3752	3868	3784	3788	3836	3844	2468	2508	2504	2488	2412	2424	2524	2556	2476	2496
Astrammina rara GCA_000211355.2 2011-04-27	1712167	bzip2-4	446669	0.152	0.153	0.152	0.151	0.140	0.142	0.142	0.141	0.132	0.155	0.078	0.073	0.076	0.072	0.077	0.077	0.078	0.077	0.076	0.068	4400	4400	4352	4404	4324	4372	4324	4272	4372	4400	3024	2956	3036	2992	2976	3036	2948	3052	3004	3044
Astrammina rara GCA_000211355.2 2011-04-27	1712167	bzip2-5	446438	0.144	0.155	0.153	0.157	0.144	0.154	0.156	0.156	0.157	0.144	0.071	0.076	0.074	0.069	0.076	0.079	0.077	0.076	0.068	0.066	5140	5116	5052	5160	5104	5064	5064	5112	5096	5112	3308	3248	3248	3256	3292	3212	3256	3348	3292	3292
Astrammina rara GCA_000211355.2 2011-04-27	1712167	bzip2-6	445911	0.158	0.160	0.160	0.159	0.160	0.159	0.150	0.146	0.160	0.161	0.078	0.076	0.079	0.074	0.073	0.077	0.073	0.080	0.078	0.079	5940	5896	5588	5948	5988	5620	5948	5900	5988	5896	3776	3820	3752	3740	3784	3784	3776	3732	3796	3876
Astrammina rara GCA_000211355.2 2011-04-27	1712167	bzip2-7	445682	0.150	0.161	0.161	0.162	0.161	0.159	0.160	0.159	0.159	0.156	0.080	0.074	0.070	0.076	0.073	0.073	0.081	0.078	0.078	0.075	6460	6464	6428	6392	6384	6380	6416	6508	6392	6384	4048	4032	4140	4140	4076	4092	4092	4052	4008	4088
Astrammina rara GCA_000211355.2 2011-04-27	1712167	bzip2-8	445404	0.163	0.163	0.165	0.141	0.162	0.140	0.148	0.156	0.151	0.161	0.062	0.076	0.073	0.069	0.061	0.076	0.072	0.077	0.077	0.077	7252	7240	7176	7304	7276	7260	7224	7176	7164	7308	4588	4604	4564	4620	4616	4600	4568	4540	4664	4576
Astrammina rara GCA_000211355.2 2011-04-27	1712167	bzip2-9	444997	0.152	0.156	0.163	0.151	0.162	0.160	0.150	0.140	0.162	0.163	0.071	0.072	0.073	0.078	0.077	0.074	0.071	0.072	0.072	0.078	7836	7780	7744	7784	7796	7832	7764	7752	7772	7736	4840	4844	4840	4892	4932	4876	4800	4876	4932	4864
Astrammina rara GCA_000211355.2 2011-04-27	1712167	cmix	358328	2176.775	2177.922	2119.429	2176.350	2177.015	2181.298	2122.613	2176.002	2177.491	2124.444	2121.165	2179.949	2178.943	2175.250	2179.844	2122.685	2176.609	2121.764	2121.659	2124.534	17532900	17532808	17532748	17532964	17532968	17532980	17532940	17532740	17532888	17532824	17532728	17532872	17532824	17532872	17532892	17532672	17532736	17532708	17532852	17532728
Astrammina rara GCA_000211355.2 2011-04-27	1712167	copy	1712167	0.005	0.005	0.004	0.003	0.004	0.004	0.004	0.004	0.004	0.004	0.004	0.004	0.003	0.003	0.003	0.003	0.003	0.003	0.003	0.003	2340	2420	2356	2284	2300	2184	2332	2416	2420	2332	2364	2340	2272	2464	2464	2272	2296	2356	2356	2356
Astrammina rara GCA_000211355.2 2011-04-27	1712167	dcom-9	398122	43.665	42.963	42.950	42.944	43.474	43.151	43.076	43.001	42.947	43.119	42.967	42.923	42.943	42.942	42.924	42.951	42.943	42.944	43.028	42.949	135124	135104	135032	135116	135120	135020	135180	135180	135072	135096	134904	134968	134896	134956	134952	135052	134960	135032	134788	134904
Astrammina rara GCA_000211355.2 2011-04-27	1712167	dcom-10	396037	45.921	45.933	45.871	46.006	45.905	45.919	45.915	45.917	45.741	45.927	45.843	45.783	45.759	45.813	45.881	45.805	45.875	45.835	45.924	45.748	136340	136240	136308	136416	136292	136324	136348	136320	136420	136244	136264	136136	136132	136116	136160	136172	136012	136112	136132	136168
Astrammina rara GCA_000211355.2 2011-04-27	1712167	dcom-11	393443	48.712	49.096	48.875	48.938	48.535	48.505	48.711	48.695	48.701	48.685	48.558	48.626	48.643	48.583	48.571	48.620	48.596	48.584	48.597	48.607	137544	137408	137476	137480	137576	137548	137636	137564	137576	137476	137252	137212	137144	137204	137212	137160	137244	137172	137244	137236
Astrammina rara GCA_000211355.2 2011-04-27	1712167	dcom-12	390284	51.356	51.200	51.210	51.264	51.653	51.288	51.271	51.237	51.163	51.181	51.026	51.430	51.056	51.086	51.327	51.288	51.132	51.336	51.233	51.254	138724	138604	138720	138560	138692	138656	138660	138552	138608	138604	138476	138472	138576	138444	138452	138432	138504	138336	138380	138424
Astrammina rara GCA_000211355.2 2011-04-27	1712167	dcom-13	386757	53.891	53.989	54.012	53.930	53.908	53.954	54.109	53.959	53.698	54.073	53.594	53.961	53.960	54.096	54.000	53.889	53.754	53.867	53.942	53.941	139808	139708	139756	139728	139728	139688	139640	139644	139648	139728	139584	139508	139540	139660	139472	139560	139520	139560	139544	139396
Astrammina rara GCA_000211355.2 2011-04-27	1712167	dcom-14	383673	56.531	56.235	55.917	56.581	56.646	56.742	55.952	56.476	56.549	56.692	55.791	55.769	55.760	55.750	55.788	55.763	55.849	55.783	55.863	55.789	140528	140604	140600	140512	140528	140460	140424	140460	140684	140560	140372	140408	140348	140372	140368	140336	140408	140384	140388	140392
Astrammina rara GCA_000211355.2 2011-04-27	1712167	dcom-15	382536	57.496	57.377	56.899	57.344	56.579	57.205	57.177	57.205	57.298	56.833	56.575	56.605	56.587	56.567	56.650	56.523	56.545	56.537	56.587	56.591	140876	140864	141052	141056	140856	140968	140776	140928	140800	140744	140500	140612	140612	140640	140616	140668	140652	140564	140556	140592
Astrammina rara GCA_000211355.2 2011-04-27	1712167	dcom-16	382167	56.988	57.321	56.759	56.729	56.745	57.727	57.756	56.962	57.802	57.683	57.461	56.892	56.894	56.843	56.883	56.858	56.903	56.888	56.831	56.927	141096	140856	140984	141000	140892	141004	140948	141120	141056	140956	140728	140808	140772	140796	140760	140796	140728	140692	140796	140808
Astrammina rara GCA_000211355.2 2011-04-27	1712167	dcom-17	382096	57.972	57.851	57.351	57.762	57.580	58.026	57.567	57.784	57.731	57.880	57.043	57.092	57.159	57.049	57.140	57.132	57.148	57.032	57.060	57.000	141096	141088	141128	140996	141124	141116	141092	141080	141100	141048	140868	140808	140876	140848	140916	140864	140880	140868	140864	140940
Astrammina rara GCA_000211355.2 2011-04-27	1712167	dcom-18	382021	57.895	58.048	58.257	58.093	57.991	58.070	57.357	58.178	57.595	58.117	57.222	57.259	57.323	57.224	57.282	57.274	57.524	57.249	57.298	57.256	141304	141028	141124	141224	141172	141228	141224	141264	141248	141008	140880	140876	140896	141012	140852	140900	140856	140936	141004	140896
Astrammina rara GCA_000211355.2 2011-04-27	1712167	dcom-19	382082	58.287	57.447	57.310	57.578	58.206	57.830	58.324	57.914	57.921	58.135	57.263	57.433	57.391	57.377	57.372	57.338	57.407	57.437	57.415	57.441	141364	141356	141128	141320	141332	141200	141236	141280	141144	141184	141020	141056	141076	140896	141008	141016	141036	140988	140964	141048
Astrammina rara GCA_000211355.2 2011-04-27	1712167	dcom-20	382108	58.378	58.395	57.947	58.085	58.359	58.394	58.316	57.703	58.360	57.895	57.539	57.570	57.509	57.527	57.514	57.575	57.478	57.498	57.516	57.520	141416	141308	141268	141380	141320	141400	141396	141372	141272	141388	141284	141216	141172	141200	141288	141164	141220	141172	141128	141164
Astrammina rara GCA_000211355.2 2011-04-27	1712167	dcom-21	382112	58.486										57.631										141280										141176
Astrammina rara GCA_000211355.2 2011-04-27	1712167	dcom-22	382083	58.317										57.482										141348										141192
Astrammina rara GCA_000211355.2 2011-04-27	1712167	dcom-23	382155	57.584										57.569										141500										141128
Astrammina rara GCA_000211355.2 2011-04-27	1712167	dcom-24	382115	58.653										57.883										141388										141168
Astrammina rara GCA_000211355.2 2011-04-27	1712167	dcom-25	382110	57.963										57.886										141604										141308
Astrammina rara GCA_000211355.2 2011-04-27	1712167	dcom-26	382098	58.743										58.616										141472										141280
Astrammina rara GCA_000211355.2 2011-04-27	1712167	dcom-27	382152	58.777										57.924										141540										141264
Astrammina rara GCA_000211355.2 2011-04-27	1712167	dcom-28	382101	58.633										57.842										141728										141264
Astrammina rara GCA_000211355.2 2011-04-27	1712167	dcom-29	382110	57.913										58.146										141780										141552
Astrammina rara GCA_000211355.2 2011-04-27	1712167	dcom-30	382125	58.954										58.076										141676										141592
Astrammina rara GCA_000211355.2 2011-04-27	1712167	dcom0	1481599	0.069	0.067	0.074	0.074	0.077	0.077	0.076	0.076	0.073	0.075	0.050	0.047	0.048	0.045	0.052	0.045	0.048	0.048	0.048	0.049	9136	9076	9092	9236	9092	9136	9088	9132	9188	9236	6884	7060	6908	6828	6996	6836	6824	6700	6904	6828
Astrammina rara GCA_000211355.2 2011-04-27	1712167	dlim	384760	0.511	0.532	0.525	0.531	0.531	0.515	0.519	0.519	0.524	0.511	0.518	0.518	0.527	0.526	0.530	0.529	0.543	0.516	0.513	0.530	9180	9372	9160	9140	9360	9280	9300	9252	9368	9200	8296	8320	8324	8116	8136	8108	8176	8344	7992	8360
Astrammina rara GCA_000211355.2 2011-04-27	1712167	dnax-0	391470	0.188	0.188	0.187	0.177	0.187	0.182	0.186	0.185	0.177	0.176	0.070	0.075	0.079	0.076	0.081	0.071	0.077	0.074	0.078	0.079	8564	8496	8568	8548	8644	8536	8532	8384	8608	8564	6884	7080	6828	6984	6916	6832	6896	6856	6980	6892
Astrammina rara GCA_000211355.2 2011-04-27	1712167	dnax-1	391495	0.191	0.190	0.187	0.191	0.181	0.188	0.188	0.187	0.183	0.192	0.079	0.075	0.079	0.081	0.077	0.076	0.075	0.081	0.079	0.076	8664	8560	8480	8644	8536	8708	8536	8484	8468	8580	6992	6944	6880	6960	7008	6972	6908	6916	6820	7064
Astrammina rara GCA_000211355.2 2011-04-27	1712167	dnax-2	386007	0.370	0.362	0.357	0.354	0.345	0.344	0.339	0.356	0.359	0.353	0.262	0.258	0.251	0.254	0.256	0.252	0.245	0.255	0.254	0.256	8520	8576	8500	8636	8468	8364	8572	8592	8564	8592	6820	7020	6916	6852	6896	6892	6972	6880	6988	6944
Astrammina rara GCA_000211355.2 2011-04-27	1712167	dnax-3	386054	0.364	0.353	0.362	0.364	0.362	0.365	0.358	0.360	0.357	0.354	0.250	0.259	0.252	0.252	0.245	0.255	0.261	0.260	0.260	0.263	8576	8664	8708	8488	8516	8636	8576	8616	8540	8580	6944	7024	6812	7064	6884	6708	6996	6920	7040	6852
Astrammina rara GCA_000211355.2 2011-04-27	1712167	dnax0	1481599	0.066	0.063	0.068	0.068	0.065	0.070	0.068	0.064	0.068	0.064	0.046	0.047	0.045	0.045	0.049	0.051	0.051	0.045	0.049	0.049	8584	8528	8544	8680	8672	8692	8512	8528	8696	8592	6848	6888	6844	6972	6808	6796	6864	6924	6816	7016
Astrammina rara GCA_000211355.2 2011-04-27	1712167	dsrc0	2959861	0.061	0.062	0.064	0.063	0.062	0.066	0.062	0.065	0.060	0.063	0.046	0.045	0.049	0.048	0.045	0.049	0.043	0.050	0.052	0.049	8724	8428	8748	8548	8528	8740	8648	8540	8588	8780	6964	6984	6996	6912	6920	6912	6988	7100	6964	6968
Astrammina rara GCA_000211355.2 2011-04-27	1712167	dsrc1t-m0	440904	0.093	0.092	0.087	0.090	0.091	0.090	0.090	0.093	0.091	0.088	0.074	0.074	0.074	0.070	0.072	0.073	0.073	0.072	0.075	0.071	8552	8588	8556	8556	8572	8736	8708	8636	8720	8552	7012	7164	7028	7040	7000	7092	7048	7084	7144	7080
Astrammina rara GCA_000211355.2 2011-04-27	1712167	dsrc1t-m1	408554	0.119	0.118	0.118	0.119	0.117	0.118	0.111	0.117	0.118	0.117	0.116	0.117	0.121	0.119	0.120	0.118	0.118	0.117	0.117	0.118	11436	11440	11412	11428	11432	11508	11536	11496	11492	11516	11192	11344	11364	11196	11340	11288	11260	11264	11296	11192
Astrammina rara GCA_000211355.2 2011-04-27	1712167	dsrc1t-m2	429486	0.151	0.150	0.147	0.150	0.152	0.148	0.147	0.149	0.149	0.149	0.158	0.149	0.155	0.153	0.159	0.157	0.156	0.160	0.158	0.158	42176	42284	42208	42288	42308	42264	42232	42176	42264	42128	42088	42052	42208	42056	42120	42120	42136	42012	42128	42212
Astrammina rara GCA_000211355.2 2011-04-27	1712167	dsrc4t-m0	440904	0.101	0.091	0.102	0.102	0.104	0.091	0.101	0.103	0.098	0.092	0.071	0.076	0.076	0.073	0.072	0.073	0.075	0.077	0.072	0.074	8796	8660	8804	8576	8540	8708	8752	8564	8552	8644	7220	7308	7132	7252	7208	7160	7136	7268	7188	7248
Astrammina rara GCA_000211355.2 2011-04-27	1712167	dsrc4t-m1	408554	0.128	0.124	0.121	0.127	0.127	0.121	0.122	0.125	0.124	0.124	0.119	0.120	0.118	0.120	0.119	0.115	0.121	0.121	0.118	0.119	11500	11496	11468	11632	11632	11560	11588	11576	11476	11500	9684	9652	9716	9720	9716	9728	9824	9816	9680	9872
Astrammina rara GCA_000211355.2 2011-04-27	1712167	dsrc4t-m2	429486	0.155	0.158	0.154	0.158	0.161	0.151	0.162	0.152	0.153	0.160	0.156	0.157	0.155	0.158	0.152	0.152	0.158	0.156	0.157	0.145	41976	41948	41900	42036	41936	42020	42008	42020	41940	41884	40372	40360	40348	40328	40372	40328	40284	40304	40364	40236
Astrammina rara GCA_000211355.2 2011-04-27	1712167	fastqz0	2928740	0.082	0.075	0.079	0.082	0.077	0.084	0.079	0.080	0.083	0.080	0.062	0.053	0.058	0.056	0.060	0.058	0.060	0.059	0.058	0.062	8724	8708	8632	8664	8664	8632	8676	8668	8668	8752	7016	7016	7120	7140	7016	7040	7016	7108	7040	7180
Astrammina rara GCA_000211355.2 2011-04-27	1712167	fastqzf	425817	0.107	0.123	0.117	0.109	0.115	0.112	0.115	0.114	0.105	0.113	0.085	0.077	0.082	0.086	0.081	0.081	0.081	0.082	0.085	0.089	8664	8668	8580	8664	8596	8652	8592	8632	8696	8484	6940	7112	6836	6816	7016	6968	7164	6828	6968	7120
Astrammina rara GCA_000211355.2 2011-04-27	1712167	fastqzs	390704	1.171	1.146	1.158	1.135	1.162	1.163	1.145	1.146	1.130	1.150	1.185	1.188	1.184	1.195	1.190	1.188	1.184	1.198	1.188	1.175	1197976	1198008	1197972	1197980	1198204	1198056	1198216	1198212	1198192	1198224	1198344	1198548	1198424	1198340	1198336	1198548	1182160	1198636	1198336	1198644
Astrammina rara GCA_000211355.2 2011-04-27	1712167	fqs-4000-1t	387461	93.353										92.859										44946780										44949500
Astrammina rara GCA_000211355.2 2011-04-27	1712167	fqs-4000-4t	387500	51.454										44.302										46363980										46366280
Astrammina rara GCA_000211355.2 2011-04-27	1712167	fqs0	2985092	0.065	0.064	0.066	0.067	0.065	0.067	0.073	0.072	0.070	0.070	0.062	0.062	0.055	0.060	0.061	0.056	0.062	0.061	0.060	0.055	8772	8712	8652	8688	8684	8820	8664	8668	8688	8748	7020	7084	6968	7020	7136	6932	7140	6992	7024	7020
Astrammina rara GCA_000211355.2 2011-04-27	1712167	fqzcomp-1	396475	0.122	0.114	0.128	0.125	0.126	0.131	0.134	0.126	0.124	0.129	0.139	0.138	0.138	0.137	0.134	0.138	0.133	0.137	0.134	0.138	25520	25600	25552	25596	25608	25604	25544	25824	25556	25636	24968	24948	24964	25016	24960	24968	24968	24956	25232	24948
Astrammina rara GCA_000211355.2 2011-04-27	1712167	fqzcomp-1p	396475	0.112	0.123	0.121	0.126	0.127	0.123	0.124	0.116	0.136	0.126	0.137	0.133	0.136	0.129	0.138	0.137	0.140	0.135	0.134	0.136	25536	25656	25636	25548	25540	25548	25536	25548	25652	25552	24912	24928	24964	25100	25048	25016	24948	24960	25012	24964
Astrammina rara GCA_000211355.2 2011-04-27	1712167	fqzcomp-2	396004	0.136	0.127	0.129	0.130	0.131	0.128	0.128	0.132	0.131	0.136	0.136	0.145	0.139	0.137	0.141	0.141	0.146	0.137	0.139	0.135	27284	27064	27080	27356	27280	27044	27172	27144	27176	27288	26508	26440	26484	26492	26476	26544	26504	26476	26704	26492
Astrammina rara GCA_000211355.2 2011-04-27	1712167	fqzcomp-2p	396004	0.132	0.123	0.123	0.134	0.133	0.135	0.127	0.129	0.128	0.125	0.138	0.141	0.144	0.140	0.144	0.145	0.143	0.138	0.139	0.138	27080	27128	27088	27088	27044	27080	27052	27116	27020	27132	26704	26496	26544	26488	26548	26504	26552	26492	26636	26548
Astrammina rara GCA_000211355.2 2011-04-27	1712167	fqzcomp-3	395183	0.149	0.141	0.142	0.139	0.141	0.139	0.139	0.128	0.135	0.137	0.147	0.147	0.148	0.150	0.148	0.148	0.154	0.147	0.145	0.150	33308	33280	33228	33272	33228	33168	33160	33324	33328	33428	32620	32644	32652	32628	32640	32652	32612	32616	32644	32648
Astrammina rara GCA_000211355.2 2011-04-27	1712167	fqzcomp-3p	395183	0.130	0.137	0.141	0.141	0.138	0.139	0.141	0.135	0.134	0.136	0.155	0.143	0.148	0.153	0.153	0.155	0.140	0.148	0.151	0.139	33236	33264	33324	33280	33236	33228	33216	33424	33168	33220	32696	32740	32644	32728	32744	32916	32692	32848	32696	32696
Astrammina rara GCA_000211355.2 2011-04-27	1712167	fqzcomp-4	394945	0.194	0.188	0.183	0.187	0.187	0.177	0.161	0.182	0.166	0.189	0.171	0.198	0.167	0.179	0.194	0.175	0.199	0.196	0.178	0.197	57900	57800	57880	57792	57852	58072	58020	57780	57804	58008	57300	57372	57272	57320	57492	57216	57220	57300	57264	57416
Astrammina rara GCA_000211355.2 2011-04-27	1712167	fqzcomp-4p	394945	0.187	0.190	0.185	0.176	0.155	0.176	0.161	0.157	0.159	0.178	0.196	0.177	0.181	0.200	0.200	0.179	0.199	0.189	0.207	0.193	57812	57788	57848	58072	58008	57812	57740	57888	57784	57864	57224	57212	57264	57204	57300	57196	57124	57228	57272	57160
Astrammina rara GCA_000211355.2 2011-04-27	1712167	fqzcomp-5	395021	0.234	0.234	0.263	0.230	0.234	0.241	0.263	0.227	0.235	0.240	0.264	0.291	0.294	0.291	0.264	0.256	0.306	0.296	0.260	0.295	156108	156312	156232	156164	156100	156116	156108	156384	156100	156312	155664	155416	155620	155792	155460	155464	155520	155516	155504	155456
Astrammina rara GCA_000211355.2 2011-04-27	1712167	fqzcomp-5p	395021	0.264	0.235	0.270	0.236	0.232	0.235	0.265	0.243	0.269	0.240	0.248	0.286	0.251	0.292	0.296	0.295	0.287	0.301	0.287	0.300	156144	156112	156044	156156	156160	156112	156108	156084	156312	156312	155528	155796	155516	155728	155460	155664	155516	155528	155572	155464
Astrammina rara GCA_000211355.2 2011-04-27	1712167	fqzcomp-6	395170	0.481	0.483	0.439	0.437	0.462	0.445	0.438	0.429	0.472	0.454	0.522	0.482	0.481	0.502	0.480	0.463	0.481	0.479	0.447	0.488	549364	549308	549524	549304	549520	549328	549400	549376	549380	549300	548748	548944	548944	548744	548824	548824	548876	548884	548724	548792
Astrammina rara GCA_000211355.2 2011-04-27	1712167	fqzcomp-6p	395170	0.440	0.453	0.479	0.473	0.478	0.475	0.484	0.467	0.447	0.469	0.512	0.514	0.507	0.501	0.482	0.490	0.511	0.511	0.489	0.478	549384	549308	549424	549324	549408	549260	549376	549356	549372	549292	548732	548824	548680	548744	548736	548788	548640	548824	548944	548840
Astrammina rara GCA_000211355.2 2011-04-27	1712167	fqzcomp-7	395311	1.181	1.164	1.154	1.208	1.202	1.179	1.178	1.199	1.177	1.200	1.222	1.223	1.245	1.197	1.151	1.229	1.171	1.240	1.241	1.214	2122392	2122184	2122176	2122180	2122284	2122384	2122288	2122388	2122224	2122248	2121688	2121580	2121600	2121604	2121588	2121892	2121652	2121608	2121600	2121704
Astrammina rara GCA_000211355.2 2011-04-27	1712167	fqzcomp-7p	395311	1.206	1.155	1.177	1.174	1.198	1.186	1.118	1.159	1.174	1.174	1.244	1.228	1.246	1.228	1.203	1.201	1.239	1.236	1.231	1.234	2122192	2122248	2122188	2122392	2122148	2122148	2122268	2122164	2122180	2122128	2121704	2121684	2121644	2121600	2121684	2121652	2121600	2121652	2121608	2121600
Astrammina rara GCA_000211355.2 2011-04-27	1712167	fqzcomp-8	395423	3.975	4.019	3.952	3.954	3.964	3.918	3.972	3.946	3.961	3.913	4.039	4.054	4.001	4.081	4.014	4.053	4.052	3.998	4.008	4.055	8413700	8413640	8413648	8413612	8413844	8413848	8413648	8413744	8413604	8413612	8413068	8413052	8413004	8412964	8413260	8413264	8413332	8413056	8413332	8413200
Astrammina rara GCA_000211355.2 2011-04-27	1712167	fqzcomp-8p	395423	3.956	3.956	4.041	4.031	3.991	4.021	3.959	4.032	4.048	4.036	4.007	3.996	4.057	4.041	4.079	4.011	4.025	4.003	4.084	4.073	8413724	8413692	8413728	8413844	8413704	8413684	8413648	8413848	8413848	8413912	8413104	8413060	8413068	8413332	8412960	8412960	8412996	8412996	8413156	8413108
Astrammina rara GCA_000211355.2 2011-04-27	1712167	fqzcomp0	2931479	0.068	0.062	0.064	0.061	0.062	0.061	0.062	0.062	0.061	0.065	0.046	0.053	0.051	0.056	0.052	0.056	0.053	0.054	0.050	0.049	7932	8008	8020	7972	8008	7932	8184	8012	7988	8132	6932	6992	6960	6988	7004	7016	7016	7004	7128	6804
Astrammina rara GCA_000211355.2 2011-04-27	1712167	geco-2	385288	5.867	5.687	5.691	5.805	5.709	5.809	5.777	5.699	5.712	5.836	5.138	5.116	5.175	5.145	5.131	5.138	5.128	5.052	5.147	5.159	5049540	5049456	5049452	5049380	5049480	5049380	5049480	5049444	5049500	5049416	5049100	5049072	5049028	5049076	5049160	5049088	5049152	5049096	5049036	5048968
Astrammina rara GCA_000211355.2 2011-04-27	1712167	geco-3	381507	3.906	3.848	3.900	3.863	3.855	3.831	3.850	3.896	3.867	3.855	3.644	3.698	3.648	3.639	3.644	3.647	3.624	3.656	3.669	3.696	2527196	2527176	2527236	2527132	2527196	2527264	2527196	2527188	2527184	2527296	2526848	2526852	2526792	2526776	2526844	2526740	2526724	2526848	2526792	2526796
Astrammina rara GCA_000211355.2 2011-04-27	1712167	geco-4	382297	4.631	4.531	4.657	4.558	4.631	4.542	4.641	4.675	4.541	4.519	4.266	4.179	4.169	4.261	4.176	4.253	4.254	4.159	4.253	4.181	3968128	3968128	3968128	3967988	3968112	3968064	3968048	3968132	3968192	3968140	3967836	3967748	3967776	3967720	3967840	3967728	3967652	3967772	3967748	3967728
Astrammina rara GCA_000211355.2 2011-04-27	1712167	geco-5	384291	5.702	5.663	5.715	5.686	5.747	5.810	5.815	5.692	5.823	5.673	5.145	5.051	5.038	5.033	5.042	5.164	5.177	5.072	5.034	5.031	5049540	5049388	5049304	5049480	5049480	5049444	5049500	5049428	5049420	5049436	5049040	5049088	5049144	5049148	5049036	5049072	5049032	5049092	5049148	5049036
Astrammina rara GCA_000211355.2 2011-04-27	1712167	geco-6	383298	5.644	5.610	5.622	5.653	5.774	5.637	5.624	5.764	5.755	5.761	5.218	5.126	5.103	5.223	5.116	5.092	5.215	5.149	5.203	5.219	5049456	5049408	5049460	5049556	5049460	5049372	5049552	5049444	5049468	5049552	5049052	5049048	5049164	5049048	5049164	5049108	5049108	5049164	5049108	5049044
Astrammina rara GCA_000211355.2 2011-04-27	1712167	geco-7	382785	6.808	6.767	6.894	6.800	6.899	6.898	6.928	6.939	6.910	6.896	6.183	6.287	6.271	6.161	6.267	6.257	6.176	6.161	6.135	6.125	6520312	6520344	6520344	6520336	6520332	6520352	6520204	6520380	6520256	6520340	6519932	6519992	6519964	6519928	6519928	6519928	6519988	6519980	6519916	6520052
Astrammina rara GCA_000211355.2 2011-04-27	1712167	geco-8	382591	7.206	7.201	7.022	7.102	7.118	7.157	7.010	7.098	6.976	6.979	6.193	6.198	6.173	6.187	6.307	6.297	6.320	6.308	6.300	6.186	6616480	6616628	6616568	6616576	6616564	6616568	6616572	6616556	6616628	6616660	6616160	6616144	6616268	6616156	6616208	6616208	6616152	6616092	6616196	6616192
Astrammina rara GCA_000211355.2 2011-04-27	1712167	geco-9	382591	7.361	7.372	7.567	7.369	7.397	7.571	7.414	7.538	7.552	7.530	7.390	7.403	7.427	7.395	7.573	7.439	7.404	7.564	7.540	7.413	7665144	7665160	7665140	7665020	7665072	7665152	7665096	7665072	7665192	7665252	7664800	7664800	7664800	7664752	7664808	7664744	7664688	7664860	7664856	7664788
Astrammina rara GCA_000211355.2 2011-04-27	1712167	geco-10	383387	8.997	9.008	9.021	8.846	9.018	8.816	9.024	9.001	8.766	8.979	8.823	8.788	8.805	8.823	8.808	8.952	8.792	8.811	8.984	8.809	9662576	9662624	9662556	9662476	9662576	9662660	9662544	9662572	9662496	9662572	9662088	9662264	9662268	9662192	9662152	9662216	9662264	9662264	9662140	9662208
Astrammina rara GCA_000211355.2 2011-04-27	1712167	geco0	1481599	0.065	0.070	0.072	0.075	0.075	0.076	0.077	0.078	0.080	0.075	0.050	0.049	0.048	0.048	0.048	0.048	0.047	0.047	0.049	0.048	9212	9108	9000	9044	9268	9036	9248	9164	9220	9080	6820	6936	6884	6952	6884	6888	7052	7000	6808	7036
Astrammina rara GCA_000211355.2 2011-04-27	1712167	geco2-1	385306	0.594	0.572	0.534	0.560	0.564	0.539	0.552	0.524	0.561	0.560	0.537	0.542	0.534	0.544	0.543	0.542	0.545	0.535	0.555	0.513	134144	134164	134212	134228	134316	134276	134208	134260	134208	134220	133872	133872	133880	133876	133872	133876	133812	133936	133872	133868
Astrammina rara GCA_000211355.2 2011-04-27	1712167	geco2-2	386443	0.460	0.427	0.450	0.470	0.440	0.437	0.457	0.434	0.452	0.430	0.438	0.440	0.421	0.440	0.450	0.413	0.441	0.452	0.414	0.449	35812	35752	35892	35772	35808	35896	35752	35804	35756	35892	35440	35424	35392	35380	35324	35396	35424	35448	35444	35508
Astrammina rara GCA_000211355.2 2011-04-27	1712167	geco2-3	382550	0.649	0.672	0.659	0.647	0.666	0.660	0.669	0.650	0.663	0.659	0.662	0.627	0.666	0.652	0.623	0.650	0.623	0.653	0.650	0.654	134412	134452	134428	134428	134472	134456	134524	134512	134536	134452	134064	134128	134124	134076	134104	134076	134128	134184	134004	134136
Astrammina rara GCA_000211355.2 2011-04-27	1712167	geco2-4	380773	0.914	0.928	0.920	0.919	0.890	0.925	0.921	0.933	0.904	0.913	0.921	0.913	0.908	0.897	0.911	0.923	0.891	0.894	0.925	0.908	527448	527528	527368	527436	527416	527468	527352	527488	527436	527524	527092	527092	527056	527032	527020	527092	527084	526960	527092	526964
Astrammina rara GCA_000211355.2 2011-04-27	1712167	geco2-5	381178	0.926	0.917	0.921	0.925	0.916	0.907	0.931	0.916	0.933	0.921	0.919	0.931	0.908	0.936	0.916	0.906	0.913	0.886	0.908	0.914	527348	527416	527472	527412	527292	527496	527412	527444	527428	527436	526964	527012	527028	527080	527084	527020	527092	527056	527152	527028
Astrammina rara GCA_000211355.2 2011-04-27	1712167	geco2-6	380960	0.923	0.917	0.934	0.903	0.933	0.922	0.908	0.922	0.928	0.922	0.927	0.910	0.902	0.918	0.909	0.918	0.915	0.917	0.895	0.908	527444	527424	527384	527496	527412	527528	527296	527528	527420	527352	527088	527060	526960	527020	527028	527032	527144	527092	527080	527084
Astrammina rara GCA_000211355.2 2011-04-27	1712167	geco2-7	379983	3.311	3.299	3.294	3.301	3.318	3.317	3.315	3.353	3.358	3.317	3.160	3.151	3.185	3.147	3.184	3.187	3.184	3.144	3.202	3.147	1871664	1871728	1871748	1871696	1871684	1871580	1871644	1871712	1871716	1871752	1871372	1871372	1871432	1871300	1871364	1871368	1871372	1871416	1871344	1871248
Astrammina rara GCA_000211355.2 2011-04-27	1712167	geco2-8	379902	3.268	3.301	3.250	3.310	3.262	3.307	3.301	3.264	3.298	3.292	3.109	3.090	3.099	3.170	3.087	3.086	3.104	3.155	3.099	3.100	1871220	1871040	1871216	1871172	1871220	1871236	1871216	1871180	1871176	1871044	1870888	1870840	1870896	1870828	1870884	1870772	1870780	1870816	1870892	1870832
Astrammina rara GCA_000211355.2 2011-04-27	1712167	geco2-9	380089	3.672	3.611	3.679	3.677	3.625	3.622	3.593	3.659	3.612	3.603	3.359	3.396	3.373	3.383	3.379	3.391	3.462	3.434	3.447	3.431	2395696	2395612	2395660	2395456	2395600	2395584	2395580	2395576	2395572	2395456	2395220	2395256	2395176	2395256	2395312	2395316	2395188	2395316	2395256	2395132
Astrammina rara GCA_000211355.2 2011-04-27	1712167	geco2-10	381631	3.683	3.738	3.688	3.700	3.720	3.711	3.680	3.662	3.722	3.681	3.481	3.458	3.486	3.533	3.559	3.531	3.475	3.480	3.485	3.526	2430024	2430008	2430104	2430072	2430152	2430088	2430104	2430128	2430152	2430080	2429816	2429820	2429884	2429752	2429868	2429752	2429872	2429868	2429760	2429880
Astrammina rara GCA_000211355.2 2011-04-27	1712167	geco2-11	380089	4.425	4.339	4.355	4.343	4.344	4.427	4.416	4.428	4.401	4.414	3.994	4.108	4.119	4.022	4.132	4.121	3.997	4.009	4.122	3.999	3444052	3444168	3444080	3444080	3444108	3444008	3443936	3444168	3444068	3444112	3443720	3443664	3443736	3443724	3443724	3443736	3443656	3443724	3443780	3443780
Astrammina rara GCA_000211355.2 2011-04-27	1712167	geco2-12	381861	4.942	4.913	4.906	4.927	4.844	4.818	4.821	4.793	4.820	4.806	4.435	4.425	4.413	4.554	4.528	4.539	4.545	4.541	4.540	4.556	4002976	4002976	4002996	4002932	4002956	4002964	4003016	4003040	4002964	4002996	4002692	4002612	4002684	4002612	4002564	4002688	4002612	4002692	4002632	4002644
Astrammina rara GCA_000211355.2 2011-04-27	1712167	geco2-13	381281	10.047	10.032	9.855	9.953	9.862	10.079	9.864	9.923	9.883	10.043	9.142	9.154	9.124	9.346	8.956	9.169	8.959	9.100	9.118	9.150	8486568	8486716	8486704	8486700	8486620	8486716	8486716	8486712	8486620	8486740	8486360	8486420	8486352	8486236	8486340	8486304	8486364	8486236	8486412	8486308
Astrammina rara GCA_000211355.2 2011-04-27	1712167	geco2-14	381259	10.575	10.758	10.526	10.781	10.778	10.532	10.518	10.778	10.543	10.597	10.591	10.587	10.551	10.569	10.547	10.573	10.820	10.811	10.559	10.813	10059592	10059656	10059596	10059544	10059656	10059572	10059460	10059588	10059588	10059688	10059180	10059176	10059248	10059228	10059244	10059228	10059200	10059252	10059248	10059228
Astrammina rara GCA_000211355.2 2011-04-27	1712167	geco2-15	381164	14.829	14.500	14.919	14.858	14.635	14.865	14.579	14.859	14.825	14.490	14.855	15.115	14.535	14.956	14.873	14.470	14.537	14.525	14.593	14.858	18316896	18316920	18316884	18316940	18316872	18316944	18316880	18316860	18316920	18316944	18316464	18316540	18316588	18316592	18316416	18316468	18316480	18316516	18316600	18316600
Astrammina rara GCA_000211355.2 2011-04-27	1712167	geco20	1481599	0.071	0.071	0.078	0.078	0.079	0.080	0.078	0.080	0.080	0.076	0.048	0.048	0.049	0.049	0.044	0.050	0.050	0.048	0.048	0.045	9280	9160	9100	9184	9288	9168	9096	9232	9220	9164	7060	6720	6928	6992	6908	6856	6828	6868	7016	6888
Astrammina rara GCA_000211355.2 2011-04-27	1712167	gtz0	3155441	0.045	0.043	0.044	0.047	0.050	0.049	0.048	0.049	0.051	0.045	0.036	0.034	0.037	0.039	0.031	0.034	0.036	0.036	0.035	0.033	8612	8636	8512	8636	8608	8620	8684	8488	8660	8632	7060	6800	7148	7084	7140	6980	7120	6980	6892	6916
Astrammina rara GCA_000211355.2 2011-04-27	1712167	gtz1t-1	385440	4.940	4.986	3.567	2.597	3.786	2.572	2.580	2.559	3.830	2.563	1.351	1.356	1.343	1.339	1.358	1.346	1.335	1.349	1.348	1.348	46500	46568	46512	46484	46528	46412	46504	46512	46580	46524	49576	49664	49504	49496	49496	49556	49552	49572	49508	49572
Astrammina rara GCA_000211355.2 2011-04-27	1712167	gtz1t-9	385440	2.569	3.563	2.605	2.584	2.585	2.547	2.593	2.513	2.536	2.595	1.355	1.356	1.322	1.342	1.338	1.346	1.342	1.330	1.344	1.344	46568	46472	46512	46440	46504	46528	46488	46408	46480	46576	49384	49572	49576	49532	49676	49544	49508	49528	49468	49676
Astrammina rara GCA_000211355.2 2011-04-27	1712167	gtz4t-1	385440	2.631	2.636	2.635	2.576	2.595	2.637	2.840	2.551	2.545	2.596	1.330	1.357	1.351	1.355	1.334	1.353	1.352	1.338	1.340	1.344	46424	46500	46440	46488	46424	46504	46580	46476	46500	46468	49568	49596	49548	49700	49544	49660	49604	49516	49652	49560
Astrammina rara GCA_000211355.2 2011-04-27	1712167	gtz4t-9	385440	2.552	2.946	2.589	2.916	2.992	2.566	2.603	2.599	2.995	3.554	1.359	1.335	1.343	1.346	1.358	1.337	1.346	1.347	1.355	1.333	46496	46564	46436	46480	46576	46564	46516	46568	46436	46504	49516	49480	49552	49604	49576	49540	49708	49500	49612	49600
Astrammina rara GCA_000211355.2 2011-04-27	1712167	gzip-1	572179	0.036	0.037	0.028	0.038	0.036	0.036	0.039	0.034	0.038	0.036	0.027	0.023	0.025	0.024	0.021	0.023	0.025	0.024	0.027	0.022	1880	1876	1876	1888	1884	1924	1932	1880	1876	1876	1720	1744	1816	1740	1748	1696	1768	1684	1752	1712
Astrammina rara GCA_000211355.2 2011-04-27	1712167	gzip-2	552903	0.031	0.031	0.039	0.042	0.032	0.041	0.040	0.040	0.042	0.036	0.024	0.015	0.023	0.023	0.023	0.023	0.021	0.023	0.014	0.023	1784	1876	1876	1832	1860	1876	1868	1856	1868	1928	1816	1740	1704	1720	1736	1712	1744	1752	1716	1696
Astrammina rara GCA_000211355.2 2011-04-27	1712167	gzip-3	532491	0.053	0.053	0.052	0.049	0.053	0.055	0.056	0.052	0.055	0.051	0.022	0.023	0.021	0.022	0.021	0.020	0.020	0.024	0.021	0.013	1880	1772	1832	1852	1852	1768	1828	1772	1768	1780	1736	1764	1816	1684	1736	1764	1716	1812	1704	1760
Astrammina rara GCA_000211355.2 2011-04-27	1712167	gzip-4	531035	0.047	0.048	0.044	0.046	0.047	0.047	0.046	0.038	0.045	0.046	0.023	0.013	0.020	0.023	0.020	0.013	0.023	0.021	0.023	0.024	1848	1928	1884	1860	1864	1924	1828	1888	1872	1848	1700	1756	1756	1716	1744	1736	1708	1716	1756	1712
Astrammina rara GCA_000211355.2 2011-04-27	1712167	gzip-5	516332	0.076	0.070	0.079	0.079	0.079	0.079	0.079	0.078	0.076	0.069	0.024	0.020	0.020	0.024	0.021	0.021	0.020	0.019	0.023	0.023	1836	1856	1912	1864	1856	1764	1912	1904	1764	1764	1764	1696	1764	1740	1720	1740	1740	1756	1772	1716
Astrammina rara GCA_000211355.2 2011-04-27	1712167	gzip-6	502162	0.183	0.183	0.184	0.181	0.184	0.180	0.179	0.179	0.169	0.176	0.021	0.020	0.020	0.018	0.021	0.021	0.023	0.021	0.023	0.021	1912	1760	1864	1912	1828	1916	1764	1912	1856	1872	1720	1784	1716	1764	1712	1712	1760	1772	1704	1712
Astrammina rara GCA_000211355.2 2011-04-27	1712167	gzip-7	494889	0.338	0.317	0.332	0.317	0.335	0.317	0.339	0.315	0.336	0.321	0.021	0.021	0.023	0.018	0.022	0.018	0.016	0.022	0.021	0.019	1900	1772	1900	1808	1916	1864	1860	1860	1900	1868	1708	1788	1716	1816	1696	1768	1756	1772	1724	1712
Astrammina rara GCA_000211355.2 2011-04-27	1712167	gzip-8	490086	0.672	0.664	0.671	0.683	0.672	0.646	0.668	0.679	0.653	0.673	0.020	0.020	0.022	0.018	0.022	0.017	0.016	0.019	0.016	0.012	1760	1756	1856	1860	1752	1900	1868	1860	1844	1840	1784	1756	1724	1716	1708	1764	1696	1712	1736	1696
Astrammina rara GCA_000211355.2 2011-04-27	1712167	gzip-9	490084	0.671	0.685	0.659	0.677	0.651	0.676	0.676	0.669	0.666	0.671	0.022	0.021	0.020	0.021	0.012	0.012	0.011	0.022	0.020	0.018	1824	1864	1832	1760	1760	1868	1868	1768	1860	1900	1740	1736	1728	1732	1704	1692	1768	1680	1788	1712
Astrammina rara GCA_000211355.2 2011-04-27	1712167	harc0	2984852	0.088	0.091	0.090	0.090	0.086	0.091	0.089	0.088	0.087	0.084	0.069	0.068	0.072	0.072	0.071	0.068	0.070	0.072	0.068	0.071	9356	9132	9256	9416	9208	9236	9232	9244	9312	9248	7988	7992	7872	7852	7952	8012	7808	7992	7804	7680
Astrammina rara GCA_000211355.2 2011-04-27	1712167	harc1t	424219	5.880	5.880	5.892	5.863	5.938	5.854	5.840	6.007	5.868	5.982	1.418	1.453	1.436	1.429	1.420	1.419	1.434	1.426	1.446	1.444	207220	207316	207264	207224	207132	207156	207108	207224	207172	207216	98808	98664	98764	98684	98700	98640	98560	98764	98628	98776
Astrammina rara GCA_000211355.2 2011-04-27	1712167	harc4t	424219	5.735	5.734	5.720	5.726	5.814	5.674	5.738	5.730	5.743	5.754	1.407	1.445	1.395	1.419	1.421	1.429	1.408	1.467	1.449	1.440	207568	207444	207600	208720	207556	207528	207512	207464	207492	207528	98832	98752	98848	98740	98868	98844	98748	98796	98964	98912
Astrammina rara GCA_000211355.2 2011-04-27	1712167	jarvis-1	382660	0.834	0.783	0.784	0.788	0.804	0.802	0.783	0.800	0.808	0.807	0.789	0.780	0.788	0.761	0.783	0.779	0.787	0.786	0.769	0.790	285196	285236	285260	285212	285256	285236	285240	285140	285136	285124	285148	285020	285064	285024	285020	285120	285100	285048	285092	284964
Astrammina rara GCA_000211355.2 2011-04-27	1712167	jarvis-2	381420	0.798	0.787	0.799	0.819	0.803	0.804	0.800	0.797	0.783	0.803	0.783	0.783	0.759	0.753	0.784	0.785	0.772	0.769	0.780	0.781	285200	285176	285200	285128	285208	285212	285108	285200	285116	285176	285148	285048	285124	285020	285100	285116	285200	284916	284964	285092
Astrammina rara GCA_000211355.2 2011-04-27	1712167	jarvis-3	380947	0.860	0.853	0.838	0.861	0.861	0.857	0.847	0.871	0.867	0.865	0.844	0.836	0.841	0.842	0.831	0.841	0.820	0.835	0.842	0.833	285088	285228	285084	285160	285084	285204	285156	285284	285156	285236	285060	285144	285024	285100	285144	284964	285048	285104	285108	284912
Astrammina rara GCA_000211355.2 2011-04-27	1712167	jarvis-4	381057	1.180	1.178	1.184	1.194	1.185	1.181	1.184	1.160	1.179	1.180	1.163	1.180	1.168	1.164	1.169	1.165	1.163	1.133	1.168	1.171	418512	418444	418476	418348	418512	418472	418332	418388	418344	418412	418236	418392	418316	418304	418240	418304	418156	418284	418312	418240
Astrammina rara GCA_000211355.2 2011-04-27	1712167	jarvis-5	382661	0.793	0.790	0.792	0.779	0.778	0.767	0.770	0.790	0.805	0.787	0.774	0.764	0.766	0.771	0.769	0.755	0.752	0.775	0.770	0.770	287268	287272	287252	287200	287196	287368	287196	287308	287440	287256	287076	287076	287076	287208	287212	287212	287312	287212	287136	287156
Astrammina rara GCA_000211355.2 2011-04-27	1712167	jarvis-6	383318	0.799	0.798	0.788	0.804	0.801	0.807	0.809	0.794	0.794	0.800	0.774	0.779	0.774	0.776	0.774	0.779	0.779	0.781	0.781	0.778	287404	287400	287352	287284	287276	287380	287348	287412	287444	287376	286984	287180	287192	287180	287112	287036	287268	287176	287192	287192
Astrammina rara GCA_000211355.2 2011-04-27	1712167	jarvis-7	383650	0.790	0.787	0.794	0.787	0.776	0.782	0.783	0.786	0.790	0.796	0.770	0.767	0.768	0.773	0.766	0.749	0.767	0.761	0.769	0.772	287492	287612	287684	287584	287564	287724	287668	287580	287568	287636	287300	287392	287476	287460	287460	287476	287452	287248	287436	287532
Astrammina rara GCA_000211355.2 2011-04-27	1712167	jarvis-8	381945	1.440	1.445	1.441	1.434	1.453	1.426	1.442	1.429	1.444	1.440	1.426	1.390	1.424	1.434	1.421	1.428	1.417	1.420	1.404	1.422	811756	811728	811728	811608	811688	811612	811712	811556	811608	811692	811484	811328	811512	811456	811412	811472	811464	811332	811568	811464
Astrammina rara GCA_000211355.2 2011-04-27	1712167	jarvis-9	382170	3.766	3.763	3.767	3.766	3.769	3.722	3.713	3.734	3.747	3.765	3.788	3.767	3.789	3.776	3.726	3.737	3.731	3.772	3.741	3.723	2757652	2757520	2757528	2757604	2757656	2757616	2757592	2757596	2757576	2757664	2757468	2757228	2757340	2757424	2757444	2757444	2757368	2757436	2757444	2757468
Astrammina rara GCA_000211355.2 2011-04-27	1712167	jarvis-10	382219	3.666	3.604	3.661	3.610	3.631	3.609	3.628	3.597	3.630	3.649	3.555	3.574	3.603	3.577	3.571	3.580	3.644	3.593	3.568	3.578	2749940	2749872	2749900	2749900	2749908	2749960	2749940	2749936	2749960	2749880	2749612	2749556	2749692	2749748	2749748	2749772	2749708	2749792	2749796	2749612
Astrammina rara GCA_000211355.2 2011-04-27	1712167	jarvis-11	381500	1.445	1.474	1.486	1.467	1.441	1.460	1.465	1.454	1.461	1.466	1.442	1.427	1.458	1.443	1.443	1.439	1.452	1.440	1.451	1.439	810696	810840	810820	810832	810896	810896	810768	810904	810828	810936	810524	810652	810628	810524	810724	810704	810756	810524	810728	810716
Astrammina rara GCA_000211355.2 2011-04-27	1712167	jarvis-12	381702	3.759	3.858	3.748	3.745	3.741	3.787	3.734	3.758	3.719	3.752	3.713	3.684	3.767	3.702	3.800	3.750	3.758	3.810	3.718	3.751	2757744	2757780	2757804	2757768	2757712	2757624	2757720	2757648	2757692	2757688	2757596	2757592	2757492	2757356	2757592	2757648	2757588	2757540	2757556	2757544
Astrammina rara GCA_000211355.2 2011-04-27	1712167	jarvis0	1481599	0.076	0.076	0.079	0.099	0.077	0.079	0.075	0.073	0.078	0.079	0.046	0.047	0.049	0.049	0.049	0.047	0.047	0.047	0.049	0.049	9104	9196	9108	8996	9284	9136	9176	8996	8992	9292	7056	6860	6996	6884	6876	6880	6708	6908	6920	6968
Astrammina rara GCA_000211355.2 2011-04-27	1712167	kic-0	529204	5.494	5.372	5.216	5.307	5.375	5.279	5.377	5.539	5.442	5.371	0.620	0.620	0.635	0.617	0.643	0.632	0.625	0.626	0.642	0.621	1603476	1605428	1606692	1590328	1587788	1590652	1590768	1605004	1586796	1592052	116420	108120	113536	106392	105376	107232	108440	117408	105328	114792
Astrammina rara GCA_000211355.2 2011-04-27	1712167	kic-1	425098	5.617	5.453	5.349	5.398	5.327	5.500	5.315	5.335	5.320	5.488	0.627	0.640	0.652	0.636	0.619	0.640	0.634	0.643	0.648	0.640	1595608	1591796	1593324	1599324	1605420	1589276	1605008	1589724	1592352	1593640	117684	116240	117044	104668	104412	114896	107020	104128	115044	105564
Astrammina rara GCA_000211355.2 2011-04-27	1712167	kic-2-8	413211	5.783	5.895	6.060	5.871	6.051	5.908	6.004	5.887	5.981	6.074	0.772	0.766	0.778	0.760	0.758	0.784	0.767	0.753	0.743	0.771	1592124	1585792	1591908	1607032	1594144	1591684	1593052	1592420	1603092	1596496	218688	222392	216568	213944	220376	210728	216960	216408	216096	218372
Astrammina rara GCA_000211355.2 2011-04-27	1712167	kic0	2959861	0.071	0.065	0.064	0.065	0.063	0.063	0.064	0.068	0.064	0.066	0.050	0.050	0.053	0.051	0.048	0.049	0.050	0.052	0.052	0.051	7916	7996	7912	8036	7896	8008	7872	7800	8072	7844	6340	6360	6340	6184	6356	6336	6248	6268	6172	6368
Astrammina rara GCA_000211355.2 2011-04-27	1712167	leon-2	396860	0.482	0.463	0.470	0.467	0.457	0.460	0.447	0.454	0.445	0.450	0.349	0.346	0.349	0.347	0.324	0.332	0.348	0.330	0.352	0.354	113812	113380	112804	114008	113832	114328	113664	109644	114312	111900	13672	13784	13768	13664	13764	13672	13688	13716	13832	13768
Astrammina rara GCA_000211355.2 2011-04-27	1712167	leon-3	396560	0.470	0.454	0.463	0.473	0.476	0.468	0.465	0.457	0.465	0.466	0.361	0.344	0.349	0.325	0.334	0.348	0.333	0.354	0.335	0.326	112344	110936	114696	107912	110056	115536	110868	105680	116824	110176	13760	13768	13728	13836	13688	13672	13660	13672	13680	13768
Astrammina rara GCA_000211355.2 2011-04-27	1712167	leon-4	396544	0.464	0.452	0.449	0.439	0.439	0.449	0.456	0.429	0.447	0.459	0.351	0.348	0.352	0.356	0.347	0.339	0.348	0.332	0.340	0.345	127036	127204	116804	129036	127136	122836	132952	126752	129612	130408	13760	13688	13736	13724	13680	13824	13664	13668	13788	13820
Astrammina rara GCA_000211355.2 2011-04-27	1712167	leon-5	402095	0.425	0.435	0.450	0.450	0.443	0.452	0.439	0.452	0.437	0.449	0.352	0.345	0.343	0.342	0.337	0.342	0.345	0.327	0.343	0.336	126500	130168	127452	124680	130784	123872	127876	121148	123024	127684	13752	13676	13768	13792	13836	13688	13736	13688	13760	13768
Astrammina rara GCA_000211355.2 2011-04-27	1712167	leon-6	399495	0.427	0.441	0.461	0.428	0.446	0.445	0.455	0.452	0.438	0.441	0.351	0.348	0.328	0.349	0.351	0.340	0.352	0.319	0.348	0.343	131604	122112	128648	131236	128920	112032	125316	127956	121876	125584	13660	13840	13776	13660	13676	13788	13812	13712	13676	13772
Astrammina rara GCA_000211355.2 2011-04-27	1712167	leon-7	408749	0.486	0.466	0.458	0.463	0.473	0.442	0.453	0.438	0.466	0.467	0.351	0.346	0.348	0.346	0.345	0.343	0.343	0.349	0.351	0.348	126628	129436	128604	129432	129252	129324	118340	131724	128448	131044	13760	13804	13788	13820	13780	13776	13672	13668	13696	13800
Astrammina rara GCA_000211355.2 2011-04-27	1712167	leon-8	446167	0.491	0.472	0.481	0.489	0.490	0.503	0.501	0.482	0.482	0.490	0.352	0.354	0.346	0.321	0.348	0.347	0.347	0.351	0.343	0.330	132000	132232	132196	123568	128268	130816	132248	132828	129368	134648	13976	13812	13908	13896	13848	13952	13800	13916	13820	13908
Astrammina rara GCA_000211355.2 2011-04-27	1712167	leon-9	573782	0.551	0.559	0.547	0.563	0.566	0.583	0.559	0.576	0.548	0.566	0.363	0.354	0.355	0.359	0.358	0.350	0.333	0.353	0.353	0.354	135252	130876	133548	136748	137092	133548	130076	133376	130696	136612	13940	13868	13940	13940	13948	13932	13948	13948	13832	13968
Astrammina rara GCA_000211355.2 2011-04-27	1712167	leon-10	694284	0.624	0.606	0.614	0.620	0.612	0.612	0.605	0.634	0.615	0.605	0.399	0.389	0.393	0.381	0.405	0.404	0.400	0.386	0.393	0.398	130360	132724	139184	137604	131952	135796	142472	134864	135332	131600	13896	13996	14008	13984	14012	13992	14000	13992	13892	13932
Astrammina rara GCA_000211355.2 2011-04-27	1712167	leon-11	554370	0.592	0.586	0.589	0.588	0.593	0.581	0.615	0.585	0.586	0.588	0.380	0.369	0.368	0.362	0.360	0.346	0.368	0.375	0.368	0.369	122012	133564	133524	127336	125812	136904	130324	131300	130532	121868	13916	13912	13920	13808	13920	13984	13916	13820	13820	13908
Astrammina rara GCA_000211355.2 2011-04-27	1712167	leon-12	443057	0.565	0.560	0.548	0.556	0.556	0.570	0.568	0.557	0.578	0.545	0.299	0.307	0.311	0.313	0.301	0.302	0.288	0.295	0.307	0.289	128504	126932	139560	126776	130132	132712	124368	136520	134384	131624	13956	13888	13812	13896	13800	13888	13800	13788	13844	13896
Astrammina rara GCA_000211355.2 2011-04-27	1712167	leon-13	419642	0.542	0.539	0.557	0.549	0.538	0.559	0.558	0.556	0.534	0.540	0.267	0.265	0.261	0.267	0.268	0.267	0.266	0.269	0.266	0.259	122496	128892	121852	130316	115212	138140	129268	120920	127496	126672	13928	13904	13780	13944	13872	13776	13804	13800	13924	13888
Astrammina rara GCA_000211355.2 2011-04-27	1712167	leon-14	413712	0.574	0.568	0.547	0.546	0.537	0.524	0.535	0.528	0.534	0.536	0.240	0.243	0.238	0.245	0.244	0.243	0.236	0.247	0.241	0.241	129184	133032	126988	121684	130108	132544	130160	119468	123816	139560	13816	13896	13896	13788	13836	13904	13840	13852	13840	13900
Astrammina rara GCA_000211355.2 2011-04-27	1712167	leon-15	411388	0.542	0.541	0.526	0.532	0.540	0.533	0.512	0.540	0.543	0.530	0.229	0.229	0.232	0.231	0.234	0.225	0.236	0.227	0.229	0.227	125364	122224	129524	129540	118460	128456	121868	124720	135824	130880	13820	13780	13872	13900	13892	13888	13820	13800	13924	13800
Astrammina rara GCA_000211355.2 2011-04-27	1712167	leon-16	412019	0.540	0.522	0.552	0.521	0.563	0.530	0.530	0.537	0.534	0.522	0.231	0.228	0.229	0.229	0.235	0.234	0.237	0.237	0.223	0.237	131040	120656	118792	128396	136168	129120	132684	126512	126308	127952	13884	13828	13900	13880	13660	13948	13904	13804	13788	13928
Astrammina rara GCA_000211355.2 2011-04-27	1712167	leon-17	410803	0.530	0.534	0.532	0.539	0.528	0.529	0.520	0.521	0.528	0.523	0.222	0.221	0.230	0.224	0.221	0.229	0.223	0.225	0.231	0.217	134332	132240	129772	125760	126140	132676	128068	129172	131408	122880	13800	13880	13836	13888	13892	13896	13964	13916	13916	13812
Astrammina rara GCA_000211355.2 2011-04-27	1712167	leon-18	409113	0.523	0.526	0.514	0.517	0.531	0.533	0.526	0.517	0.521	0.531	0.220	0.228	0.224	0.215	0.216	0.213	0.218	0.224	0.218	0.223	132436	135500	126256	125148	129224	129452	132812	131732	140500	113576	13756	13800	13788	13788	13792	13784	13876	13868	13796	13868
Astrammina rara GCA_000211355.2 2011-04-27	1712167	leon-19	408372	0.515	0.516	0.570	0.508	0.524	0.521	0.515	0.512	0.515	0.505	0.220	0.220	0.216	0.221	0.217	0.223	0.223	0.216	0.215	0.211	126616	128616	123888	134540	132548	126416	123460	124400	132360	132712	13888	13956	13852	13896	13892	13896	13884	13808	13960	13784
Astrammina rara GCA_000211355.2 2011-04-27	1712167	leon-20	407703	0.501	0.518	0.512	0.508	0.515	0.515	0.516	0.503	0.521	0.515	0.210	0.210	0.217	0.214	0.221	0.215	0.206	0.220	0.219	0.220	134852	129500	132092	129608	124672	129452	129540	129064	132588	123032	13884	13888	13880	13796	13808	13896	13852	13908	13852	13784
Astrammina rara GCA_000211355.2 2011-04-27	1712167	leon-21	405975	0.526	0.520	0.509	0.504	0.507	0.495	0.497	0.513	0.509	0.500	0.209	0.212	0.199	0.204	0.207	0.206	0.210	0.211	0.210	0.210	132572	123120	122420	129504	129572	129068	126816	138740	126060	132504	13728	13680	13684	13784	13680	13684	13700	13740	13772	13728
Astrammina rara GCA_000211355.2 2011-04-27	1712167	leon-22	404616	0.500	0.498	0.513	0.494	0.497	0.521	0.500	0.487	0.514	0.501	0.198	0.208	0.198	0.204	0.196	0.198	0.203	0.201	0.192	0.203	135684	125512	136900	126492	128668	123560	135912	120488	129868	135032	13788	13772	13784	13672	13820	13720	13672	13784	13696	13780
Astrammina rara GCA_000211355.2 2011-04-27	1712167	leon-23	403600	0.495	0.492	0.488	0.493	0.501	0.493	0.506	0.522	0.488	0.496	0.192	0.198	0.201	0.195	0.197	0.200	0.199	0.199	0.196	0.195	132664	126120	123376	125496	127020	131076	132588	129416	138572	131720	13776	13684	13784	13684	13780	13780	13784	13784	13672	13780
Astrammina rara GCA_000211355.2 2011-04-27	1712167	leon-24	402714	0.506	0.485	0.484	0.498	0.486	0.487	0.507	0.493	0.479	0.472	0.185	0.189	0.192	0.194	0.191	0.187	0.188	0.191	0.193	0.190	132812	124248	134148	123724	130608	130596	125356	119344	126032	128528	13780	13844	13764	13684	13868	13820	13796	13684	13728	13776
Astrammina rara GCA_000211355.2 2011-04-27	1712167	leon-25	401829	0.496	0.479	0.493	0.486	0.478	0.487	0.501	0.477	0.483	0.488	0.192	0.191	0.189	0.182	0.192	0.190	0.183	0.182	0.189	0.191	129304	114676	120368	132616	129164	130068	128436	121512	136860	125340	13700	13696	13848	13776	13696	13700	13788	13744	13780	13820
Astrammina rara GCA_000211355.2 2011-04-27	1712167	leon-26	399866	0.472	0.461	0.469	0.463	0.479	0.467	0.457	0.478	0.491	0.489	0.185	0.170	0.171	0.177	0.180	0.177	0.177	0.174	0.170	0.174	124996	119608	135788	125756	129424	126392	129476	121848	129348	132592	13728	13668	13784	13776	13680	13780	13680	13792	13764	13728
Astrammina rara GCA_000211355.2 2011-04-27	1712167	leon-27	399225	0.473	0.465	0.487	0.479	0.477	0.475	0.483	0.476	0.469	0.479	0.172	0.172	0.169	0.178	0.166	0.173	0.166	0.168	0.163	0.177	126052	123124	135540	131424	132484	135572	128356	131280	126064	126320	13680	13716	13680	13776	13680	13728	13800	13824	13780	13728
Astrammina rara GCA_000211355.2 2011-04-27	1712167	leon-28	398344	0.460	0.474	0.452	0.478	0.451	0.463	0.483	0.464	0.464	0.473	0.168	0.160	0.174	0.160	0.167	0.170	0.167	0.170	0.168	0.169	128188	122712	121832	115604	126104	129436	129292	126800	134796	125932	13844	13684	13780	13688	13824	13780	13684	13820	13724	13768
Astrammina rara GCA_000211355.2 2011-04-27	1712167	leon-29	397673	0.455	0.461	0.456	0.473	0.470	0.453	0.442	0.453	0.439	0.457	0.166	0.160	0.162	0.165	0.172	0.164	0.163	0.164	0.168	0.166	128152	132584	129168	117740	127720	134164	130800	128916	129512	128872	13768	13796	13696	13696	13684	13776	13780	13744	13820	13784
Astrammina rara GCA_000211355.2 2011-04-27	1712167	leon-30	397358	0.465	0.476	0.460	0.454	0.440	0.450	0.460	0.466	0.456	0.445	0.158	0.165	0.159	0.161	0.156	0.165	0.162	0.155	0.155	0.159	126096	118320	120852	128640	138676	129044	129480	132088	126248	129432	13680	13792	13776	13680	13736	13684	13676	13668	13760	13692
Astrammina rara GCA_000211355.2 2011-04-27	1712167	leon-31	396776	0.455	0.439	0.444	0.471	0.465	0.453	0.452	0.457	0.443	0.460	0.160	0.158	0.163	0.163	0.162	0.154	0.157	0.162	0.161	0.160	133724	119484	131048	129572	129356	129240	134256	120048	128416	129468	13712	13760	13820	13728	13736	13680	13776	13792	13796	13760
Astrammina rara GCA_000211355.2 2011-04-27	1712167	leon0	1514253	0.075	0.079	0.072	0.075	0.077	0.071	0.071	0.075	0.077	0.076	0.050	0.047	0.053	0.053	0.053	0.050	0.053	0.050	0.050	0.050	9116	9116	9192	9136	9116	9116	9148	9236	9096	8988	6708	6896	6904	7036	6908	6836	6852	6876	6872	6864
Astrammina rara GCA_000211355.2 2011-04-27	1712167	lfastqc	393707	2.912	2.871	2.881	2.893	2.902	2.886	2.880	2.894	2.865	2.890	2.731	2.804	2.767	2.738	2.766	2.777	2.770	2.759	2.831	2.737	2274476	2274464	2274328	2274552	2274464	2274528	2274396	2274528	2274412	2274556	2273568	2273520	2273568	2273620	2273428	2273624	2273496	2273560	2273568	2273484
Astrammina rara GCA_000211355.2 2011-04-27	1712167	lfastqc0	2961269	0.058	0.055	0.057	0.058	0.056	0.058	0.060	0.059	0.057	0.056	0.048	0.050	0.050	0.050	0.048	0.048	0.046	0.043	0.050	0.043	8376	8480	8388	8448	8508	8460	8552	8388	8580	8432	6948	7004	7184	7216	7136	7176	6952	7068	7084	7112
Astrammina rara GCA_000211355.2 2011-04-27	1712167	lfqc	389105	6.749	6.728	6.708	6.681	6.721	6.702	6.712	6.721	6.715	6.718	4.032	4.040	4.054	4.044	4.029	4.007	4.036	4.036	4.028	4.006	106600	106532	106492	106616	106528	106672	106520	106668	106496	106596	107136	107188	107192	107264	107244	107264	107216	107192	107264	107244
Astrammina rara GCA_000211355.2 2011-04-27	1712167	lfqc0	2924903	0.056	0.050	0.057	0.053	0.050	0.057	0.058	0.053	0.058	0.052	0.046	0.043	0.045	0.042	0.044	0.041	0.043	0.046	0.048	0.046	9000	8980	8928	8904	9076	8912	8936	8900	8924	8944	7472	7420	7364	7404	7460	7468	7376	7336	7544	7384
Astrammina rara GCA_000211355.2 2011-04-27	1712167	lizard-10	881656	0.012	0.014	0.014	0.014	0.018	0.016	0.014	0.018	0.014	0.009	0.008	0.009	0.008	0.009	0.009	0.009	0.009	0.006	0.009	0.005	4156	4200	4180	4164	4160	4176	4176	4304	4308	4140	4172	4184	4224	4120	4220	4116	4148	4160	4172	4152
Astrammina rara GCA_000211355.2 2011-04-27	1712167	lizard-11	864806	0.019	0.019	0.020	0.017	0.014	0.019	0.014	0.021	0.020	0.012	0.009	0.008	0.009	0.008	0.009	0.007	0.009	0.007	0.009	0.008	5104	5104	5140	5068	5112	5192	5192	5176	5088	5084	4156	4300	4184	4200	4220	4160	4180	4196	4184	4132
Astrammina rara GCA_000211355.2 2011-04-27	1712167	lizard-12	846064	0.026	0.027	0.028	0.027	0.028	0.028	0.025	0.027	0.028	0.028	0.009	0.005	0.008	0.008	0.008	0.008	0.009	0.009	0.008	0.008	5004	5124	5104	5052	5056	5048	5080	5028	4992	5140	4168	4176	4196	4264	4116	4252	4164	4160	4132	4216
Astrammina rara GCA_000211355.2 2011-04-27	1712167	lizard-13	804214	0.035	0.031	0.030	0.030	0.038	0.037	0.038	0.030	0.038	0.039	0.008	0.008	0.008	0.008	0.007	0.007	0.008	0.005	0.008	0.007	5272	5272	5284	5280	5296	5308	5356	5280	5412	5404	4192	4096	4088	4056	4160	4132	4044	4092	4088	4192
Astrammina rara GCA_000211355.2 2011-04-27	1712167	lizard-14	761493	0.045	0.048	0.048	0.045	0.046	0.045	0.045	0.048	0.038	0.048	0.004	0.008	0.007	0.008	0.005	0.007	0.007	0.008	0.008	0.007	5360	5340	5372	5300	5408	5260	5408	5408	5316	5276	4092	4124	3988	4136	3996	4160	4016	4148	4008	4048
Astrammina rara GCA_000211355.2 2011-04-27	1712167	lizard-15	721958	0.062	0.062	0.063	0.063	0.058	0.061	0.062	0.062	0.053	0.061	0.008	0.008	0.008	0.007	0.007	0.007	0.006	0.006	0.007	0.006	5316	5276	5272	5276	5304	5304	5264	5364	5304	5368	4060	4012	3996	4020	4064	4128	4072	4000	4052	4088
Astrammina rara GCA_000211355.2 2011-04-27	1712167	lizard-16	756881	0.087	0.079	0.087	0.089	0.088	0.088	0.087	0.088	0.088	0.085	0.008	0.004	0.004	0.005	0.008	0.005	0.008	0.007	0.008	0.007	5360	5264	5268	5348	5280	5360	5280	5312	5340	5396	4100	4164	4040	4124	4140	4108	4164	4084	4196	4088
Astrammina rara GCA_000211355.2 2011-04-27	1712167	lizard-17	640104	0.629	0.628	0.644	0.626	0.624	0.594	0.618	0.638	0.645	0.623	0.007	0.008	0.007	0.005	0.007	0.007	0.007	0.004	0.006	0.007	5140	5008	5140	5016	5088	5032	5044	5136	4996	5028	3976	4004	4032	3980	4008	3964	3916	3988	3960	3932
Astrammina rara GCA_000211355.2 2011-04-27	1712167	lizard-18	608237	0.343	0.345	0.346	0.334	0.329	0.341	0.339	0.342	0.338	0.330	0.007	0.008	0.007	0.006	0.007	0.007	0.007	0.007	0.007	0.008	5616	5620	5588	5624	5668	5520	5608	5580	5616	5572	3924	3968	3996	3932	3948	3852	3900	3896	3988	3964
Astrammina rara GCA_000211355.2 2011-04-27	1712167	lizard-19	607516	0.377	0.381	0.340	0.365	0.348	0.349	0.339	0.349	0.365	0.346	0.008	0.008	0.007	0.008	0.007	0.006	0.005	0.008	0.008	0.005	27856	27872	27864	27872	27904	27904	27860	27856	27876	27880	3856	3940	3900	3932	4032	3960	3928	3996	4024	3932
Astrammina rara GCA_000211355.2 2011-04-27	1712167	lizard-20	868585	0.015	0.019	0.013	0.015	0.016	0.018	0.014	0.015	0.013	0.017	0.008	0.010	0.006	0.010	0.008	0.010	0.010	0.009	0.009	0.009	4204	4200	4132	4224	4160	4152	4152	4176	4184	4180	4244	4168	4156	4208	4248	4284	4148	4148	4196	4144
Astrammina rara GCA_000211355.2 2011-04-27	1712167	lizard-21	867489	0.020	0.023	0.023	0.022	0.024	0.019	0.021	0.019	0.013	0.013	0.009	0.009	0.009	0.010	0.008	0.010	0.009	0.008	0.007	0.009	4224	4252	4128	4212	4172	4200	4180	4212	4204	4144	4104	4164	4268	4204	4216	4224	4252	4160	4208	4128
Astrammina rara GCA_000211355.2 2011-04-27	1712167	lizard-22	864008	0.025	0.017	0.025	0.017	0.025	0.023	0.025	0.024	0.027	0.025	0.009	0.009	0.009	0.008	0.009	0.008	0.009	0.010	0.009	0.010	5128	5088	5056	5040	5032	5144	5064	5136	5032	5016	4176	4228	4160	4236	4100	4128	4124	4220	4308	4284
Astrammina rara GCA_000211355.2 2011-04-27	1712167	lizard-23	861742	0.051	0.053	0.044	0.043	0.053	0.042	0.050	0.048	0.051	0.052	0.009	0.008	0.009	0.007	0.008	0.008	0.009	0.007	0.008	0.006	11916	11868	11860	11976	11912	11960	11904	11976	12004	11876	4128	4184	4156	4236	4136	4228	4192	4152	4148	4128
Astrammina rara GCA_000211355.2 2011-04-27	1712167	lizard-24	830406	0.084	0.079	0.084	0.088	0.083	0.087	0.079	0.086	0.084	0.088	0.009	0.009	0.007	0.009	0.006	0.007	0.007	0.008	0.009	0.008	42724	42696	42852	42852	42792	42792	42716	42816	42856	42748	4172	4196	4120	4128	4060	4092	4176	4172	4152	4160
Astrammina rara GCA_000211355.2 2011-04-27	1712167	lizard-25	820889	0.115	0.117	0.104	0.117	0.108	0.115	0.117	0.117	0.113	0.115	0.009	0.007	0.005	0.008	0.008	0.006	0.009	0.005	0.009	0.008	34076	34020	33980	34076	33940	34028	33964	33944	33924	33980	4236	4096	4208	4092	4152	4144	4208	4188	4192	4212
Astrammina rara GCA_000211355.2 2011-04-27	1712167	lizard-26	669779	0.335	0.347	0.345	0.348	0.334	0.336	0.348	0.348	0.323	0.346	0.009	0.008	0.008	0.008	0.008	0.008	0.007	0.009	0.005	0.005	40884	40840	40832	40840	40904	40828	40808	40888	40884	40828	4044	4052	3988	3972	3912	3936	3972	4100	4012	4020
Astrammina rara GCA_000211355.2 2011-04-27	1712167	lizard-27	598620	0.692	0.661	0.690	0.680	0.691	0.674	0.668	0.693	0.674	0.666	0.008	0.008	0.008	0.008	0.008	0.007	0.008	0.004	0.008	0.007	40632	40588	40672	40676	40616	40624	40592	40676	40644	40616	3876	3844	4052	3924	3900	3960	4020	3924	3932	4044
Astrammina rara GCA_000211355.2 2011-04-27	1712167	lizard-28	598604	0.703	0.697	0.678	0.677	0.675	0.664	0.707	0.674	0.678	0.680	0.008	0.008	0.005	0.004	0.008	0.007	0.008	0.007	0.007	0.008	40616	40628	40592	40620	40540	40608	40584	40544	40580	40544	3900	3848	3940	3832	3972	3924	3944	3972	3908	3964
Astrammina rara GCA_000211355.2 2011-04-27	1712167	lizard-29	598604	0.710	0.666	0.682	0.696	0.675	0.684	0.677	0.694	0.665	0.699	0.008	0.008	0.008	0.008	0.007	0.006	0.008	0.007	0.007	0.008	40620	40532	40548	40572	40576	40628	40612	40612	40680	40612	3924	3912	3908	4024	3872	3952	3840	4028	3844	3864
Astrammina rara GCA_000211355.2 2011-04-27	1712167	lizard-30	705030	0.016	0.016	0.018	0.019	0.020	0.010	0.018	0.020	0.020	0.020	0.007	0.008	0.004	0.009	0.010	0.007	0.009	0.009	0.010	0.008	4056	4056	4100	4044	4044	4124	4068	4060	3988	4136	4032	4156	4096	4056	4080	4092	4076	4088	3992	4020
Astrammina rara GCA_000211355.2 2011-04-27	1712167	lizard-31	659169	0.020	0.017	0.018	0.018	0.021	0.021	0.017	0.011	0.021	0.022	0.010	0.009	0.010	0.009	0.005	0.007	0.008	0.009	0.009	0.009	4972	4924	4916	4880	4820	4880	4888	4888	4912	4876	3968	4032	3996	3972	3960	4024	4104	4072	4068	3944
Astrammina rara GCA_000211355.2 2011-04-27	1712167	lizard-32	618807	0.022	0.024	0.019	0.026	0.027	0.018	0.028	0.028	0.028	0.028	0.009	0.010	0.007	0.011	0.012	0.011	0.012	0.008	0.011	0.010	3980	3940	3916	4000	3900	3948	3996	3968	4004	4012	3980	3912	3932	4028	4040	3884	3908	4004	3972	3956
Astrammina rara GCA_000211355.2 2011-04-27	1712167	lizard-33	611538	0.024	0.021	0.027	0.029	0.026	0.029	0.031	0.029	0.031	0.029	0.005	0.012	0.011	0.008	0.010	0.011	0.011	0.011	0.012	0.012	4844	4828	4872	4776	4780	4836	4820	4752	4732	4844	3944	3892	4000	3972	3996	3944	3980	3972	3976	4016
Astrammina rara GCA_000211355.2 2011-04-27	1712167	lizard-34	600147	0.036	0.032	0.042	0.042	0.040	0.042	0.038	0.041	0.039	0.038	0.010	0.011	0.008	0.011	0.011	0.010	0.011	0.011	0.009	0.011	5144	5084	5144	5084	5148	5032	5016	5004	5084	5104	3908	4000	4040	3936	3868	3964	4008	3948	3888	3932
Astrammina rara GCA_000211355.2 2011-04-27	1712167	lizard-35	642126	0.050	0.048	0.040	0.049	0.045	0.047	0.047	0.050	0.046	0.050	0.009	0.009	0.008	0.008	0.009	0.009	0.005	0.006	0.008	0.009	5316	5308	5408	5356	5316	5372	5280	5356	5324	5312	3980	3996	3964	3964	4076	3952	3988	4048	4012	4012
Astrammina rara GCA_000211355.2 2011-04-27	1712167	lizard-36	616660	0.059	0.054	0.064	0.063	0.062	0.065	0.054	0.063	0.066	0.054	0.008	0.009	0.008	0.008	0.007	0.008	0.009	0.008	0.007	0.007	5000	5112	5044	5144	5012	5144	5148	5052	5012	5036	4016	4068	4000	3980	3968	3932	3928	3984	3964	4008
Astrammina rara GCA_000211355.2 2011-04-27	1712167	lizard-37	623335	0.087	0.089	0.088	0.080	0.088	0.087	0.089	0.087	0.091	0.090	0.009	0.008	0.006	0.009	0.008	0.009	0.009	0.005	0.009	0.009	5052	5056	5044	5100	5020	5048	5100	4996	5100	5096	4060	3928	4016	4044	3988	3928	3984	3912	3908	3976
Astrammina rara GCA_000211355.2 2011-04-27	1712167	lizard-38	551640	0.648	0.619	0.641	0.631	0.645	0.631	0.605	0.634	0.633	0.619	0.008	0.008	0.008	0.008	0.005	0.007	0.008	0.007	0.008	0.008	5040	5088	5000	5000	5136	5048	5076	5036	5008	5012	3908	3904	3852	3876	3880	3844	3976	3960	3856	3972
Astrammina rara GCA_000211355.2 2011-04-27	1712167	lizard-39	484903	0.381	0.374	0.374	0.373	0.374	0.358	0.376	0.373	0.371	0.374	0.008	0.008	0.008	0.008	0.007	0.006	0.006	0.008	0.006	0.007	27684	27656	27756	27708	27736	27732	27684	27688	27712	27708	3840	3824	3832	3756	3804	3940	3936	3880	3892	3892
Astrammina rara GCA_000211355.2 2011-04-27	1712167	lizard-40	645033	0.020	0.010	0.019	0.010	0.017	0.019	0.020	0.020	0.016	0.011	0.011	0.006	0.007	0.010	0.008	0.011	0.010	0.011	0.010	0.010	3992	3964	4072	4024	4012	4064	3964	4032	3936	3972	4004	4000	3980	3936	4020	3944	3948	3940	3980	3896
Astrammina rara GCA_000211355.2 2011-04-27	1712167	lizard-41	640865	0.022	0.025	0.022	0.024	0.022	0.027	0.023	0.024	0.024	0.024	0.006	0.005	0.005	0.010	0.011	0.008	0.010	0.011	0.007	0.005	4028	4040	4004	4036	3920	3928	3960	4060	4036	3936	3940	4064	3904	3980	4040	3984	3904	4004	3980	3980
Astrammina rara GCA_000211355.2 2011-04-27	1712167	lizard-42	635611	0.024	0.026	0.029	0.028	0.018	0.028	0.024	0.024	0.018	0.024	0.009	0.007	0.010	0.010	0.011	0.010	0.010	0.010	0.010	0.005	4984	5084	5024	5084	5080	5092	5076	5028	5136	4984	3988	4056	3992	3900	4032	3980	4032	4008	4016	3936
Astrammina rara GCA_000211355.2 2011-04-27	1712167	lizard-43	615152	0.050	0.056	0.055	0.055	0.055	0.053	0.054	0.053	0.056	0.056	0.010	0.008	0.010	0.007	0.008	0.008	0.009	0.010	0.008	0.008	11688	11616	11616	11600	11748	11604	11660	11676	11632	11744	4008	4028	3868	3896	3976	3964	3896	3984	4020	3924
Astrammina rara GCA_000211355.2 2011-04-27	1712167	lizard-44	587899	0.096	0.092	0.090	0.082	0.089	0.091	0.087	0.090	0.089	0.081	0.011	0.004	0.009	0.008	0.010	0.007	0.008	0.009	0.008	0.006	42588	42588	42548	42524	42508	42480	42544	42540	42468	42488	3984	3876	3908	3920	4020	3844	3924	3956	3976	3916
Astrammina rara GCA_000211355.2 2011-04-27	1712167	lizard-45	588601	0.124	0.121	0.123	0.120	0.121	0.107	0.119	0.121	0.122	0.122	0.010	0.009	0.007	0.007	0.008	0.010	0.008	0.009	0.010	0.007	33944	33980	33928	33988	34032	33924	33964	33984	33924	33920	3876	3976	3976	3900	4036	3872	3876	3840	3988	3908
Astrammina rara GCA_000211355.2 2011-04-27	1712167	lizard-46	590454	0.249	0.254	0.252	0.250	0.236	0.251	0.247	0.251	0.236	0.236	0.010	0.009	0.007	0.006	0.009	0.009	0.010	0.010	0.010	0.010	33980	33976	34016	33948	33940	34012	34024	34016	34040	34068	3996	3956	3944	3996	3960	3964	3896	4036	4008	3932
Astrammina rara GCA_000211355.2 2011-04-27	1712167	lizard-47	526274	0.365	0.358	0.356	0.358	0.357	0.354	0.359	0.356	0.357	0.345	0.010	0.010	0.010	0.007	0.009	0.009	0.008	0.007	0.009	0.006	40584	40640	40524	40540	40572	40576	40668	40668	40540	40544	3904	3928	3868	3928	3888	3780	3864	3852	3896	3988
Astrammina rara GCA_000211355.2 2011-04-27	1712167	lizard-48	469833	0.680	0.686	0.659	0.686	0.685	0.693	0.706	0.683	0.678	0.705	0.007	0.009	0.008	0.009	0.008	0.006	0.009	0.008	0.008	0.007	40544	40536	40528	40540	40672	40620	40540	40628	40584	40584	3692	3768	3812	3752	3832	3832	3888	3824	3792	3840
Astrammina rara GCA_000211355.2 2011-04-27	1712167	lizard-49	469863	0.673	0.665	0.686	0.703	0.687	0.686	0.699	0.691	0.698	0.705	0.009	0.009	0.005	0.006	0.009	0.008	0.007	0.007	0.009	0.008	40668	40584	40548	40632	40536	40636	40568	40592	40608	40612	3856	3804	3824	3776	3788	3864	3920	3892	3852	3864
Astrammina rara GCA_000211355.2 2011-04-27	1712167	lz4-1	879699	0.012	0.011	0.013	0.015	0.008	0.014	0.017	0.008	0.018	0.016	0.009	0.009	0.008	0.008	0.005	0.005	0.008	0.007	0.008	0.008	3888	4256	4212	4268	3984	3912	4280	3940	3976	3964	4404	4324	4372	4344	4424	4404	4384	4400	4224	4360
Astrammina rara GCA_000211355.2 2011-04-27	1712167	lz4-2	879699	0.016	0.016	0.009	0.017	0.016	0.018	0.017	0.019	0.014	0.008	0.009	0.005	0.009	0.006	0.007	0.008	0.004	0.008	0.008	0.008	3980	3948	3940	4332	3980	3880	4276	4264	3880	4332	4364	4424	4312	4240	4440	4236	4292	4348	4340	4320
Astrammina rara GCA_000211355.2 2011-04-27	1712167	lz4-3	847766	0.036	0.040	0.040	0.037	0.039	0.039	0.039	0.040	0.037	0.039	0.008	0.004	0.008	0.008	0.004	0.008	0.006	0.008	0.008	0.008	4184	4172	4180	4252	4260	4188	4264	4228	4184	4260	4276	4320	4280	4276	4368	4396	4308	4388	4376	4336
Astrammina rara GCA_000211355.2 2011-04-27	1712167	lz4-4	796259	0.049	0.052	0.051	0.052	0.051	0.052	0.049	0.053	0.043	0.051	0.008	0.004	0.007	0.008	0.008	0.007	0.008	0.006	0.007	0.006	4244	4328	4288	4240	4200	4240	4180	4232	4244	4288	4352	4148	4256	4180	4188	4320	4284	4248	4316	4244
Astrammina rara GCA_000211355.2 2011-04-27	1712167	lz4-5	752581	0.070	0.071	0.071	0.068	0.071	0.072	0.071	0.072	0.071	0.071	0.008	0.008	0.008	0.008	0.008	0.008	0.007	0.008	0.007	0.007	4248	4272	4208	4288	4188	4252	4316	4196	4164	4212	4052	4088	4288	4272	4192	4228	4176	4148	3900	4084
Astrammina rara GCA_000211355.2 2011-04-27	1712167	lz4-6	714270	0.109	0.107	0.108	0.108	0.108	0.106	0.108	0.109	0.107	0.108	0.008	0.008	0.008	0.005	0.006	0.007	0.006	0.005	0.006	0.007	4180	4192	4204	4248	4208	4244	4232	4292	4236	4164	4192	4176	4196	4292	4204	4184	4200	4152	4296	4260
Astrammina rara GCA_000211355.2 2011-04-27	1712167	lz4-7	680815	0.181	0.180	0.178	0.165	0.179	0.179	0.181	0.181	0.168	0.165	0.008	0.006	0.007	0.006	0.006	0.007	0.007	0.004	0.007	0.007	4312	4164	4300	4268	4296	4244	4228	4204	4196	4208	4196	4240	4236	3860	4168	4104	4244	4204	4152	4160
Astrammina rara GCA_000211355.2 2011-04-27	1712167	lz4-8	652625	0.310	0.308	0.317	0.312	0.306	0.307	0.309	0.300	0.289	0.306	0.005	0.008	0.007	0.004	0.006	0.005	0.007	0.006	0.005	0.006	4280	4224	4172	4200	4320	4280	4232	4220	4208	4268	4080	4036	4228	4116	4136	4092	4144	4068	4048	4132
Astrammina rara GCA_000211355.2 2011-04-27	1712167	lz4-9	637633	0.478	0.478	0.465	0.448	0.477	0.475	0.444	0.448	0.445	0.442	0.007	0.007	0.008	0.005	0.007	0.006	0.006	0.007	0.006	0.007	4252	4268	3920	4228	4252	4240	4276	4236	3924	4312	4152	4056	4188	4136	4112	4080	4032	4188	4212	4212
Astrammina rara GCA_000211355.2 2011-04-27	1712167	lzop-1	818034	0.010	0.015	0.017	0.011	0.016	0.013	0.015	0.012	0.015	0.016	0.011	0.014	0.013	0.011	0.014	0.014	0.014	0.013	0.011	0.011	2204	2200	2268	2204	2188	2328	2260	2192	2204	2188	1744	1720	1764	1800	1812	1800	1796	1732	1800	1720
Astrammina rara GCA_000211355.2 2011-04-27	1712167	lzop-9	605515	1.436	1.409	1.433	1.419	1.415	1.434	1.424	1.531	1.460	1.425	0.015	0.014	0.013	0.008	0.008	0.011	0.014	0.013	0.013	0.014	2452	2508	2512	2588	2592	2588	2512	2468	2456	2464	1768	1740	1796	1804	1736	1800	1796	1788	1812	1720
Astrammina rara GCA_000211355.2 2011-04-27	1712167	lzturbo-10-1t	1029659	0.016	0.018	0.017	0.016	0.016	0.017	0.008	0.014	0.014	0.014	0.019	0.024	0.021	0.022	0.026	0.022	0.023	0.021	0.025	0.019	3728	3728	3724	3724	3724	3728	3724	3728	3728	3724	5588	5564	5612	5448	5716	5620	5644	5588	5668	5632
Astrammina rara GCA_000211355.2 2011-04-27	1712167	lzturbo-10-4t	1029659	0.015	0.015	0.018	0.009	0.014	0.010	0.013	0.017	0.011	0.017	0.024	0.025	0.026	0.023	0.024	0.020	0.023	0.022	0.022	0.022	3724	3724	3724	3724	3724	3724	3724	3724	3724	3724	5448	5636	5648	5572	5572	5480	5744	5672	5448	5592
Astrammina rara GCA_000211355.2 2011-04-27	1712167	lzturbo-11-1t	965138	0.021	0.025	0.023	0.023	0.024	0.015	0.024	0.021	0.023	0.014	0.025	0.021	0.022	0.023	0.025	0.023	0.021	0.020	0.021	0.021	4520	4520	4520	4520	4520	4516	4516	4516	4520	4520	5584	5604	5572	5744	5568	5668	5660	5644	5588	5672
Astrammina rara GCA_000211355.2 2011-04-27	1712167	lzturbo-11-4t	965138	0.023	0.015	0.023	0.017	0.025	0.023	0.022	0.023	0.027	0.016	0.018	0.022	0.023	0.026	0.021	0.024	0.023	0.024	0.020	0.026	4516	4512	4512	4516	4512	4512	4512	4512	4516	4516	5644	5572	5768	5612	5592	5744	5652	5716	5636	5556
Astrammina rara GCA_000211355.2 2011-04-27	1712167	lzturbo-12-1t	723269	0.043	0.034	0.040	0.038	0.042	0.037	0.032	0.040	0.038	0.039	0.021	0.019	0.022	0.022	0.024	0.024	0.023	0.024	0.021	0.023	19564	19568	19568	19568	19568	19564	19568	19564	19568	19564	5644	5584	5660	5628	5672	5612	5768	5636	5440	5632
Astrammina rara GCA_000211355.2 2011-04-27	1712167	lzturbo-12-4t	723269	0.046	0.046	0.044	0.035	0.043	0.043	0.041	0.045	0.041	0.040	0.018	0.020	0.020	0.023	0.018	0.024	0.022	0.024	0.021	0.021	19560	19564	19564	19560	19564	19564	19560	19564	19564	19564	5648	5560	5712	5656	5672	5676	5652	5580	5600	5684
Astrammina rara GCA_000211355.2 2011-04-27	1712167	lzturbo-19-1t	606873	0.582	0.569	0.550	0.544	0.532	0.533	0.554	0.554	0.546	0.535	0.022	0.020	0.022	0.022	0.020	0.023	0.023	0.023	0.020	0.024	24848	24844	24848	24844	24844	24848	24844	24844	24848	24844	5684	5708	5588	5596	5648	5588	5644	5632	5632	5576
Astrammina rara GCA_000211355.2 2011-04-27	1712167	lzturbo-19-4t	606873	0.592	0.545	0.550	0.531	0.543	0.541	0.553	0.534	0.558	0.542	0.013	0.019	0.022	0.020	0.016	0.023	0.021	0.017	0.021	0.019	24844	24840	24844	24840	24840	24844	24844	24840	24844	24844	5588	5660	5632	5664	5772	5648	5636	5576	5720	5652
Astrammina rara GCA_000211355.2 2011-04-27	1712167	lzturbo-20-1t	754926	0.016	0.015	0.014	0.015	0.013	0.008	0.008	0.014	0.013	0.015	0.023	0.025	0.025	0.026	0.021	0.025	0.023	0.023	0.025	0.025	3524	3524	3524	3524	3524	3524	3520	3524	3520	3524	5556	5680	5648	5652	5640	5740	5740	5716	5576	5640
Astrammina rara GCA_000211355.2 2011-04-27	1712167	lzturbo-20-4t	754926	0.016	0.017	0.018	0.009	0.018	0.009	0.011	0.013	0.014	0.011	0.024	0.023	0.025	0.023	0.026	0.021	0.022	0.026	0.026	0.025	3516	3520	3520	3516	3516	3520	3516	3520	3516	3516	5676	5764	5440	5668	5736	5584	5592	5640	5680	5664
Astrammina rara GCA_000211355.2 2011-04-27	1712167	lzturbo-21-1t	716565	0.020	0.014	0.022	0.022	0.023	0.013	0.022	0.018	0.021	0.021	0.020	0.024	0.026	0.026	0.022	0.021	0.023	0.023	0.023	0.025	4312	4316	4316	4316	4312	4312	4312	4312	4316	4316	5736	5596	5592	5696	5672	5472	5592	5656	5608	5628
Astrammina rara GCA_000211355.2 2011-04-27	1712167	lzturbo-21-4t	716565	0.024	0.014	0.014	0.022	0.025	0.023	0.023	0.019	0.019	0.023	0.024	0.022	0.025	0.025	0.023	0.023	0.026	0.025	0.022	0.023	4312	4312	4308	4308	4312	4312	4312	4308	4308	4312	5572	5676	5548	5668	5756	5580	5720	5652	5616	5476
Astrammina rara GCA_000211355.2 2011-04-27	1712167	lzturbo-22-1t	672266	0.089	0.080	0.078	0.079	0.077	0.070	0.078	0.076	0.078	0.077	0.022	0.023	0.023	0.019	0.022	0.022	0.023	0.026	0.026	0.023	68996	68992	68996	68992	68996	68996	68996	68996	68992	68992	5668	5652	5636	5640	5660	5464	5580	5656	5640	5560
Astrammina rara GCA_000211355.2 2011-04-27	1712167	lzturbo-22-4t	672266	0.085	0.072	0.079	0.082	0.078	0.074	0.078	0.076	0.071	0.076	0.024	0.024	0.023	0.025	0.025	0.025	0.021	0.022	0.024	0.024	68992	68988	68992	68992	68992	68992	68992	68992	68988	68992	5592	5676	5680	5608	5576	5656	5668	5576	5440	5772
Astrammina rara GCA_000211355.2 2011-04-27	1712167	lzturbo-29-1t	574338	0.651	0.645	0.615	0.647	0.640	0.645	0.635	0.629	0.642	0.640	0.026	0.020	0.023	0.021	0.019	0.025	0.024	0.026	0.023	0.026	24908	24908	24908	24904	24904	24904	24904	24908	24908	24908	5684	5708	5608	5680	5576	5584	5640	5628	5664	5668
Astrammina rara GCA_000211355.2 2011-04-27	1712167	lzturbo-29-4t	574338	0.653	0.612	0.634	0.641	0.622	0.640	0.618	0.612	0.637	0.642	0.024	0.025	0.023	0.022	0.024	0.020	0.024	0.025	0.025	0.026	24904	24904	24904	24904	24904	24904	24904	24900	24900	24904	5648	5648	5564	5588	5636	5652	5644	5476	5716	5644
Astrammina rara GCA_000211355.2 2011-04-27	1712167	lzturbo-30-1t	530650	0.020	0.014	0.021	0.024	0.023	0.014	0.022	0.014	0.014	0.020	0.028	0.021	0.030	0.031	0.029	0.026	0.034	0.033	0.033	0.031	5784	5780	5784	5780	5780	5780	5780	5776	5780	5780	5692	5564	5584	5644	5588	5732	5640	5624	5668	5632
Astrammina rara GCA_000211355.2 2011-04-27	1712167	lzturbo-30-4t	530650	0.022	0.022	0.023	0.023	0.024	0.022	0.021	0.022	0.025	0.022	0.026	0.029	0.032	0.021	0.028	0.029	0.034	0.031	0.031	0.031	5788	5788	5784	5788	5788	5788	5788	5788	5784	5784	5592	5624	5636	5668	5432	5652	5556	5712	5576	5644
Astrammina rara GCA_000211355.2 2011-04-27	1712167	lzturbo-31-1t	524723	0.030	0.020	0.019	0.029	0.027	0.026	0.028	0.028	0.026	0.026	0.032	0.026	0.027	0.027	0.032	0.032	0.032	0.027	0.028	0.031	5700	5700	5700	5696	5700	5696	5700	5696	5696	5700	5588	5716	5660	5740	5444	5604	5636	5704	5636	5668
Astrammina rara GCA_000211355.2 2011-04-27	1712167	lzturbo-31-4t	524723	0.026	0.030	0.029	0.030	0.020	0.026	0.028	0.030	0.030	0.028	0.030	0.027	0.025	0.026	0.029	0.033	0.023	0.028	0.028	0.027	5956	5960	5956	5960	5960	5956	5956	5960	5956	5960	5604	5624	5708	5612	5468	5672	5712	5592	5736	5632
Astrammina rara GCA_000211355.2 2011-04-27	1712167	lzturbo-32-1t	535245	0.122	0.119	0.120	0.121	0.119	0.119	0.119	0.118	0.118	0.117	0.035	0.028	0.025	0.028	0.029	0.029	0.027	0.027	0.032	0.028	135848	135848	135852	135852	135848	135852	135848	135852	135852	135852	5600	5620	5676	5472	5764	5708	5736	5668	5668	5628
Astrammina rara GCA_000211355.2 2011-04-27	1712167	lzturbo-32-4t	535245	0.124	0.114	0.119	0.113	0.122	0.113	0.128	0.115	0.114	0.112	0.019	0.027	0.025	0.022	0.022	0.030	0.032	0.032	0.026	0.027	135848	135844	135844	135848	135844	135848	135848	135848	135848	135844	5632	5672	5592	5708	5480	5664	5656	5624	5568	5660
Astrammina rara GCA_000211355.2 2011-04-27	1712167	lzturbo-39-1t	601218	0.719	0.707	0.688	0.682	0.697	0.708	0.689	0.691	0.704	0.698	0.035	0.030	0.030	0.026	0.032	0.022	0.025	0.031	0.026	0.026	26760	26760	26756	26756	26760	26760	26760	26760	26760	26760	5632	5680	5580	5572	5648	5672	5656	5584	5716	5460
Astrammina rara GCA_000211355.2 2011-04-27	1712167	lzturbo-39-4t	601218	0.718	0.698	0.701	0.719	0.697	0.700	0.736	0.688	0.708	0.695	0.033	0.033	0.032	0.030	0.026	0.033	0.027	0.022	0.032	0.031	26752	26756	26756	26756	26756	26752	26756	26752	26752	26756	5640	5676	5704	5776	5600	5704	5584	5460	5656	5668
Astrammina rara GCA_000211355.2 2011-04-27	1712167	lzturbo-49-1t	433377	0.934	0.927	0.912	0.904	0.922	0.925	0.926	0.925	0.928	0.924	0.048	0.051	0.041	0.044	0.050	0.045	0.052	0.047	0.051	0.050	25700	25704	25704	25704	25704	25700	25704	25704	25700	25700	5652	5660	5604	5676	5680	5656	5768	5656	5628	5696
Astrammina rara GCA_000211355.2 2011-04-27	1712167	lzturbo-49-4t	433377	0.939	0.925	0.915	0.914	0.914	0.898	0.923	0.918	0.904	0.908	0.041	0.039	0.047	0.051	0.048	0.044	0.051	0.053	0.049	0.045	25700	25696	25696	25696	25700	25700	25700	25700	25700	25700	5436	5624	5676	5768	5664	5468	5712	5588	5608	5712
Astrammina rara GCA_000211355.2 2011-04-27	1712167	mfc-1	377031	0.715	0.697	0.695	0.695	0.676	0.694	0.695	0.673	0.698	0.696	0.675	0.681	0.677	0.667	0.676	0.667	0.667	0.671	0.675	0.678	529936	529876	529816	529932	529732	529816	529672	529824	529816	529928	528712	528672	528816	528672	528792	528692	528756	528788	528680	528708
Astrammina rara GCA_000211355.2 2011-04-27	1712167	mfc-2	372977	0.713	0.716	0.714	0.720	0.702	0.707	0.722	0.700	0.723	0.708	0.702	0.718	0.691	0.706	0.718	0.711	0.712	0.711	0.697	0.709	530360	530220	530240	530236	530316	530420	530216	530256	530420	530248	529212	529236	529176	529216	529188	529236	529164	529184	529184	529148
Astrammina rara GCA_000211355.2 2011-04-27	1712167	mfc-3	373895	2.039	2.032	2.055	2.021	2.025	2.041	2.041	2.031	2.042	2.010	1.870	1.876	1.896	1.878	1.867	1.884	1.873	1.867	1.865	1.873	2270416	2270496	2270680	2270564	2270572	2270560	2270480	2270416	2270616	2270468	2269508	2269420	2269352	2269608	2269416	2269508	2269552	2269560	2269440	2269448
Astrammina rara GCA_000211355.2 2011-04-27	1712167	minicom0	2984852	0.090	0.090	0.091	0.102	0.094	0.093	0.087	0.092	0.095	0.088	0.071	0.073	0.073	0.069	0.074	0.074	0.072	0.068	0.072	0.072	9248	9152	9260	9336	9320	9284	9348	9288	9308	9256	7888	8076	7976	7832	7884	7968	7892	8032	7864	7900
Astrammina rara GCA_000211355.2 2011-04-27	1712167	minicom1t	413979	6.192	6.187	6.197	6.087	6.065	6.101	6.139	6.084	6.088	6.049	0.254	0.244	0.249	0.250	0.231	0.240	0.244	0.247	0.251	0.249	1323700	1323940	1323916	1323780	1323744	1323720	1323716	1323732	1323776	1323740	11724	11712	11956	11944	11996	11936	11920	11904	11948	11900
Astrammina rara GCA_000211355.2 2011-04-27	1712167	minicom4t	413979	6.027	6.001	6.045	6.079	5.989	6.047	6.095	6.051	5.954	6.020	0.197	0.200	0.193	0.199	0.198	0.193	0.196	0.196	0.202	0.198	1327160	1327100	1327092	1327208	1327144	1327356	1327164	1327304	1327092	1327144	14324	14292	14592	14372	14416	14224	14588	14400	14272	14224
Astrammina rara GCA_000211355.2 2011-04-27	1712167	naf-1	388595	0.009	0.016	0.017	0.017	0.013	0.019	0.017	0.012	0.018	0.017	0.007	0.008	0.009	0.010	0.010	0.010	0.005	0.008	0.009	0.008	5376	5420	5384	5348	5344	5368	5384	5344	5388	5396	3196	3156	3156	3232	3220	3144	3148	3304	3156	3260
Astrammina rara GCA_000211355.2 2011-04-27	1712167	naf-2	387923	0.017	0.017	0.011	0.019	0.018	0.017	0.019	0.017	0.019	0.021	0.010	0.010	0.010	0.007	0.010	0.009	0.009	0.008	0.010	0.008	6372	6376	6480	6488	6400	6440	6452	6416	6464	6392	3480	3492	3468	3496	3540	3500	3460	3484	3484	3448
Astrammina rara GCA_000211355.2 2011-04-27	1712167	naf-3	399436	0.021	0.026	0.025	0.028	0.027	0.031	0.029	0.028	0.028	0.025	0.012	0.008	0.006	0.010	0.011	0.011	0.011	0.008	0.008	0.012	9024	9004	9012	8996	9044	9008	8924	8956	9100	8984	3188	3264	3184	3292	3260	3208	3244	3284	3228	3232
Astrammina rara GCA_000211355.2 2011-04-27	1712167	naf-4	405575	0.035	0.035	0.034	0.025	0.033	0.033	0.025	0.033	0.028	0.031	0.012	0.008	0.012	0.010	0.011	0.011	0.012	0.011	0.010	0.011	15496	15528	15468	15520	15560	15440	15592	15476	15584	15476	3208	3244	3196	3304	3228	3188	3236	3232	3228	3348
Astrammina rara GCA_000211355.2 2011-04-27	1712167	naf-5	402875	0.046	0.045	0.035	0.043	0.041	0.032	0.041	0.040	0.032	0.040	0.013	0.008	0.012	0.011	0.010	0.012	0.009	0.012	0.008	0.012	20772	20712	20696	20748	20688	20756	20716	20732	20708	20788	3252	3172	3236	3284	3284	3228	3240	3224	3236	3164
Astrammina rara GCA_000211355.2 2011-04-27	1712167	naf-6	402722	0.049	0.050	0.049	0.038	0.037	0.037	0.045	0.047	0.044	0.045	0.013	0.009	0.010	0.012	0.011	0.010	0.007	0.011	0.012	0.011	25816	25856	25784	25868	25860	25824	25840	25788	25872	25820	3328	3220	3220	3192	3172	3192	3272	3292	3336	3252
Astrammina rara GCA_000211355.2 2011-04-27	1712167	naf-7	401447	0.054	0.057	0.044	0.052	0.049	0.050	0.052	0.051	0.051	0.049	0.011	0.008	0.012	0.012	0.011	0.007	0.008	0.011	0.011	0.009	25788	25876	25872	25760	25780	25788	25844	25808	25824	25864	3172	3216	3180	3284	3240	3264	3232	3232	3236	3332
Astrammina rara GCA_000211355.2 2011-04-27	1712167	naf-8	400312	0.062	0.061	0.058	0.047	0.056	0.056	0.056	0.055	0.054	0.055	0.012	0.008	0.010	0.010	0.012	0.012	0.007	0.010	0.008	0.007	25788	25844	25844	25776	25780	25816	25784	25848	25816	25844	3260	3332	3192	3176	3272	3172	3292	3260	3276	3264
Astrammina rara GCA_000211355.2 2011-04-27	1712167	naf-9	400340	0.064	0.064	0.059	0.058	0.063	0.053	0.053	0.061	0.063	0.061	0.013	0.012	0.012	0.012	0.011	0.012	0.013	0.006	0.012	0.009	36076	36076	36060	36072	36112	36096	36016	36064	36096	36112	3220	3224	3168	3276	3208	3280	3280	3324	3284	3276
Astrammina rara GCA_000211355.2 2011-04-27	1712167	naf-10	400354	0.091	0.088	0.082	0.073	0.082	0.077	0.081	0.082	0.082	0.083	0.013	0.012	0.010	0.012	0.010	0.012	0.010	0.006	0.012	0.012	66828	66796	66728	66796	66768	66764	66848	66780	66832	66768	3224	3172	3336	3236	3188	3248	3188	3336	3212	3264
Astrammina rara GCA_000211355.2 2011-04-27	1712167	naf-11	400354	0.131	0.122	0.122	0.106	0.113	0.113	0.116	0.120	0.121	0.120	0.012	0.010	0.006	0.012	0.010	0.012	0.010	0.011	0.008	0.006	128232	128276	128216	128336	128188	128308	128224	128188	128268	128180	3184	3216	3176	3332	3184	3252	3192	3256	3280	3256
Astrammina rara GCA_000211355.2 2011-04-27	1712167	naf-12	400357	0.128	0.122	0.124	0.122	0.125	0.123	0.124	0.124	0.121	0.120	0.013	0.008	0.010	0.010	0.008	0.012	0.008	0.006	0.010	0.009	128296	128184	128176	128268	128168	128268	128184	128264	128328	128188	3336	3284	3196	3220	3236	3276	3220	3240	3176	3224
Astrammina rara GCA_000211355.2 2011-04-27	1712167	naf-13	400316	0.156	0.145	0.146	0.145	0.155	0.145	0.146	0.127	0.142	0.131	0.012	0.011	0.012	0.012	0.008	0.011	0.011	0.010	0.012	0.012	128180	128244	128184	128220	128224	128284	128276	128216	128328	128180	3180	3252	3280	3232	3276	3260	3176	3232	3260	3280
Astrammina rara GCA_000211355.2 2011-04-27	1712167	naf-14	400316	0.233	0.221	0.220	0.215	0.215	0.216	0.218	0.214	0.211	0.212	0.012	0.007	0.012	0.010	0.006	0.012	0.012	0.010	0.010	0.009	251144	251192	251036	251140	251104	251088	251192	251064	251088	251188	3188	3224	3188	3176	3288	3232	3280	3260	3236	3288
Astrammina rara GCA_000211355.2 2011-04-27	1712167	naf-15	400316	0.275	0.260	0.257	0.257	0.257	0.250	0.251	0.254	0.250	0.224	0.012	0.009	0.011	0.009	0.012	0.008	0.012	0.012	0.010	0.006	333120	333020	333016	332984	332976	333012	333120	333112	333016	333124	3224	3176	3272	3176	3180	3276	3292	3280	3196	3212
Astrammina rara GCA_000211355.2 2011-04-27	1712167	naf-16	384443	0.241	0.214	0.231	0.230	0.231	0.211	0.228	0.234	0.211	0.230	0.010	0.009	0.006	0.006	0.005	0.007	0.006	0.007	0.010	0.009	169152	169124	169068	169152	169112	169100	169112	169044	169060	169100	3496	3496	3536	3400	3428	3392	3472	3444	3476	3460
Astrammina rara GCA_000211355.2 2011-04-27	1712167	naf-17	384099	0.330	0.312	0.306	0.304	0.300	0.281	0.306	0.300	0.306	0.307	0.010	0.008	0.010	0.010	0.009	0.004	0.010	0.008	0.006	0.006	251240	251192	251280	251284	251288	251268	251196	251204	251244	251188	3492	3464	3496	3456	3544	3392	3444	3452	3460	3484
Astrammina rara GCA_000211355.2 2011-04-27	1712167	naf-18	383523	0.378	0.366	0.372	0.370	0.364	0.371	0.370	0.370	0.348	0.374	0.006	0.006	0.010	0.010	0.010	0.006	0.008	0.009	0.005	0.009	253788	253864	253772	253860	253940	253820	253840	253836	253760	253816	3484	3456	3540	3428	3492	3400	3532	3440	3484	3500
Astrammina rara GCA_000211355.2 2011-04-27	1712167	naf-19	383713	0.606	0.595	0.583	0.577	0.587	0.583	0.588	0.594	0.600	0.592	0.010	0.006	0.010	0.009	0.010	0.008	0.010	0.010	0.008	0.006	417760	417712	417632	417628	417696	417604	417664	417664	417652	417676	3424	3492	3424	3388	3432	3400	3544	3456	3460	3460
Astrammina rara GCA_000211355.2 2011-04-27	1712167	naf-20	383713	0.799	0.801	0.792	0.783	0.789	0.791	0.787	0.787	0.788	0.791	0.010	0.011	0.006	0.010	0.005	0.009	0.008	0.010	0.005	0.009	827320	827292	827308	827216	827236	827304	827292	827368	827272	827308	3392	3484	3404	3444	3524	3380	3480	3492	3480	3400
Astrammina rara GCA_000211355.2 2011-04-27	1712167	naf-21	383713	1.157	1.158	1.177	1.149	1.178	1.187	1.158	1.151	1.178	1.145	0.011	0.005	0.010	0.006	0.008	0.006	0.010	0.010	0.010	0.007	1646540	1646536	1646456	1646492	1646440	1646576	1646432	1646552	1646524	1646596	3500	3384	3372	3484	3404	3472	3396	3544	3480	3500
Astrammina rara GCA_000211355.2 2011-04-27	1712167	naf-22	383713	1.969	1.914	1.925	1.945	1.931	1.942	1.938	1.947	1.925	1.920	0.011	0.010	0.005	0.008	0.009	0.009	0.010	0.010	0.007	0.007	3284852	3284900	3284900	3284876	3284804	3284872	3284812	3284928	3284904	3284892	3404	3484	3396	3472	3420	3496	3400	3384	3428	3496
[truncated: 9,014 more rows]
